# Supplementary material for: Coral spawning patterns in the Gulf of Thailand reveal synchronised annual daytime spawning, with a review of spawning patterns in Pavona corals across the Indo-Pacific
Source: PLoS One. 2026 Feb 20;21(2):e0343346. doi: 10.1371/journal.pone.0343346 (PMC12922984; doi:10.1371/journal.pone.0343346)
Supplement: S1 Table — (XLSX) [file pone.0343346.s001.xlsx]

## Sheet: Raw Dataset
Table S1. Coral spawning records observed along the Eastern Gulf of Thailand during the five-year survey period (2020-2024), compiled alongside published records of prior spawning in the Gulf of Thailand and Pavona spawning from across the Indo-Pacific.
No.	Family	Taxon	Min No.of Indiv/Cols.	Site	Location	Province	Country	Obs. Date (DD/MM/YY)	Obs. Start	Setting time	Spawn Start	Last spawn Obs.	Obs. End	Days from NY	Sunrise T	Hours aSR	Lunar Peak (DD/MM/YY)	Days from FM	Lunar Peak T	Hrs from FM	Notes or Reference/s
1	Agariciidae	Pavona varians (m)	7	Koh Mun Klang	Koh Mun Archipelago	Rayong	Thailand	29.11.20	12:50:00	N/A	13:30:00	13:42:00	13:44:00	334	06:18:00	07:12:00	30.11.20	-1.125	16:31:00	-27
2	Merulinidae	Favites abdita.	2	Koh Mun Klang	Koh Mun Archipelago	Rayong	Thailand	03.03.21	18:30:00	20:54:00	N/A	N/A	21:00:00	62	06:28:00	14:26:00	27.02.21	4.208	15:19:00	101
3	Euphylliidae	Galaxea fascicularis	11	Koh Mun Klang	Koh Mun Archipelago	Rayong	Thailand	04.03.21	19:00:00	19:43:00	19:43:00	20:19:00	21:25:00	63	06:27:00	13:16:00	27.02.21	5.167	15:19:00	124
4	Merulinidae	Platygyra sp.	17	Koh Mun Klang	Koh Mun Archipelago	Rayong	Thailand	04.03.21	19:00:00	20:05:00	20:29:00	21:16:00	21:25:00	63	06:27:00	14:02:00	27.02.21	5.167	15:19:00	124
5	Merulinidae	Favites abdita	3	Koh Mun Klang	Koh Mun Archipelago	Rayong	Thailand	04.03.21	19:00:00	20:19:00	20:53:00	20:56:00	21:25:00	63	06:27:00	14:26:00	27.02.21	5.208	15:19:00	125
6	Poritidae	Porites lobata (m)	8	Koh Mun Klang	Koh Mun Archipelago	Rayong	Thailand	04.03.21	19:00:00	N/A	20:21:00	21:17:00	21:25:00	63	06:27:00	13:54:00	27.02.21	5.208	15:19:00	125
7	Poritidae	Porites lobata (f)	4	Koh Mun Klang	Koh Mun Archipelago	Rayong	Thailand	04.03.21	19:00:00	N/A	20:22:00	21:01:00	21:25:00	63	06:27:00	13:55:00	27.02.21	5.208	15:19:00	125
8	Merulinidae	Favites sp.	5	Koh Mun Klang	Koh Mun Archipelago	Rayong	Thailand	04.03.21	19:00:00	20:38:00	20:46:00	21:16:00	21:25:00	63	06:27:00	14:19:00	27.02.21	5.208	15:19:00	125
9	Merulinidae	Goniastrea edwardsi	3	Koh Mun Klang	Koh Mun Archipelago	Rayong	Thailand	04.03.21	19:00:00	20:08:00	20:33:00	20:43:00	21:25:00	63	06:27:00	14:06:00	27.02.21	5.208	15:19:00	125
10	Merulinidae	Goniastrea edwardsi	13	Koh Mun Nok	Koh Mun Archipelago	Rayong	Thailand	02.04.21	18:45:00	19:50:00	20:07:00	20:23:00	21:15:00	92	06:09:00	13:58:00	29.03.21	4.75	01:50:00	114
11	Poritidae	Porites lobata (m)	21	Koh Mun Nok	Koh Mun Archipelago	Rayong	Thailand	02.04.21	18:45:00	N/A	20:09:00	21:06:00	21:15:00	92	06:09:00	14:00:00	29.03.21	4.75	01:50:00	114
12	Merulinidae	Favites abdita	5	Koh Mun Nok	Koh Mun Archipelago	Rayong	Thailand	02.04.21	18:45:00	20:50:00	21:02:00	N/A	21:15:00	92	06:09:00	14:53:00	29.03.21	4.792	01:50:00	115
13	Merulinidae	Platygyra sp.	6	Koh Mun Nok	Koh Mun Archipelago	Rayong	Thailand	02.04.21	18:45:00	20:40:00	21:00:00	N/A	21:15:00	92	06:09:00	14:51:00	29.03.21	4.792	01:50:00	115
14	Merulinidae	Platygyra sp.	2	Koh Mun Nok	Koh Mun Archipelago	Rayong	Thailand	03.04.21	19:00:00	20:11:00	20:31:00	20:50:00	20:45:00	93	06:08:00	14:23:00	29.03.21	5.75	01:50:00	138
15	Agariciidae	Pavona varians (m + f)	43	Hin Ploeng	Hin Ploeng	Rayong	Thailand	21.10.21	10:08:00	N/A	12:52:00	14:04:00	15:42:00	294	06:04:00	06:48:00	20.10.21	0.583	21:58:00	14
16	Agariciidae	Pavona explanulata (m + f)	7	Hin Ploeng	Hin Ploeng	Rayong	Thailand	21.10.21	10:08:00	N/A	15:05:00	15:20:00	15:42:00	294	06:04:00	09:01:00	20.10.21	0.708	21:58:00	17
17	Agariciidae	Pavona varians (m)	26	Hin Yuan	Koh Mun Archipelago	Rayong	Thailand	20.11.21	12:25:00	N/A	12:32:00	13:29:00	15:30:00	324	06:13:00	06:19:00	19.11.21	0.833	15:59:00	20
18	Agariciidae	Pavona varians (f)	4	Hin Yuan	Koh Mun Archipelago	Rayong	Thailand	20.11.21	12:25:00	N/A	12:43:00	13:18:00	15:30:00	324	06:13:00	06:30:00	19.11.21	0.833	15:59:00	20
19	Agariciidae	Pavona varians (hermaphroditic)	1	Hin Yuan	Koh Mun Archipelago	Rayong	Thailand	20.11.21	12:25:00	N/A	13:19:00	13:19:00	15:30:00	324	06:13:00	07:06:00	19.11.21	0.875	15:59:00	21
20	Merulinidae	Goniastrea edwardsi	1	Hin Yuan	Koh Mun Archipelago	Rayong	Thailand	24.11.21	18:30:00	19:05:00	N/A	N/A	21:15:00	328	06:15:00	12:50:00	19.11.21	5.125	15:59:00	123
21	Merulinidae	Hydnophora exesa	1	Hin Yuan	Koh Mun Archipelago	Rayong	Thailand	24.11.21	18:30:00	N/A	19:14:00	19:14:00	21:15:00	328	06:15:00	12:59:00	19.11.21	5.125	15:59:00	123
22	Poritidae	Porites (m)	2	Hin Yuan	Koh Mun Archipelago	Rayong	Thailand	20.02.22	18:45:00	N/A	20:32:00	N/A	21:00:00	51	06:33:00	13:59:00	16.02.22	3.833	23:58:00	92
23	Euphylliidae	Galaxea fascicularis	3	Hin Yuan	Koh Mun Archipelago	Rayong	Thailand	21.02.22	18:40:00	N/A	19:02:00	19:14:00	21:00:00	52	06:32:00	12:30:00	16.02.22	4.792	23:58:00	115
24	Merulinidae	Cyphastrea japonica	4	Hin Yuan	Koh Mun Archipelago	Rayong	Thailand	21.02.22	18:40:00	19:16:00	19:26:00	19:33:00	21:00:00	52	06:32:00	12:54:00	16.02.22	4.792	23:58:00	115
25	Merulinidae	Favites sp.	2	Hin Yuan	Koh Mun Archipelago	Rayong	Thailand	21.02.22	18:40:00	20:26:00	N/A	N/A	21:00:00	52	06:32:00	13:54:00	16.02.22	4.833	23:58:00	116
26	Merulinidae	Platygyra sp.	5	Hin Yuan	Koh Mun Archipelago	Rayong	Thailand	21.02.22	18:40:00	20:33:00	N/A	N/A	21:00:00	52	06:32:00	14:01:00	16.02.22	4.833	23:58:00	116
27	Merulinidae	Favites sp.	1	Hin Yuan	Koh Mun Archipelago	Rayong	Thailand	21.02.22	18:40:00	20:29:00	20:34:00	20:34:00	21:00:00	52	06:32:00	14:02:00	16.02.22	4.833	23:58:00	116
28	Poritidae	Porites (m)	4	Hin Yuan	Koh Mun Archipelago	Rayong	Thailand	21.02.22	18:40:00	N/A	20:39:00	20:41:00	21:00:00	52	06:32:00	14:07:00	16.02.22	4.833	23:58:00	116
29	Euphylliidae	Galaxea fascicularis	6	Hin Yuan	Koh Mun Archipelago	Rayong	Thailand	22.02.22	18:45:00	19:31:00	19:36:00	19:58:00	21:04:00	53	06:32:00	13:04:00	16.02.22	5.792	23:58:00	139
30	Acroporidae	Acropora sp. 1 ('humilis')	1	Hin Yuan	Koh Mun Archipelago	Rayong	Thailand	22.02.22	18:45:00	20:00:00	20:06:00	20:12:00	21:04:00	53	06:32:00	13:34:00	16.02.22	5.833	23:58:00	140
31	Acroporidae	Acropora sp. 2 ('millepora')	5	Hin Yuan	Koh Mun Archipelago	Rayong	Thailand	22.02.22	18:45:00	20:07:00	20:27:00	20:45:00	21:04:00	53	06:32:00	13:55:00	16.02.22	5.833	23:58:00	140
32	Merulinidae	Platygyra spp.	43	Hin Yuan	Koh Mun Archipelago	Rayong	Thailand	22.02.22	18:45:00	20:04:00	20:34:00	21:00:00	21:04:00	53	06:32:00	14:02:00	16.02.22	5.833	23:58:00	140
33	Merulinidae	Paragoniastrea australensis	1	Hin Yuan	Koh Mun Archipelago	Rayong	Thailand	22.02.22	18:45:00	N/A	20:49:00	20:49:00	21:04:00	53	06:32:00	14:17:00	16.02.22	5.833	23:58:00	140
34	Merulinidae	Favites sp.	8	Hin Yuan	Koh Mun Archipelago	Rayong	Thailand	22.02.22	18:45:00	20:40:00	21:00:00	21:01:00	21:04:00	53	06:32:00	14:28:00	16.02.22	5.875	23:58:00	141
35	Merulinidae	Favites abdita	4	Hin Yuan	Koh Mun Archipelago	Rayong	Thailand	22.02.22	18:45:00	20:51:00	20:58:00	21:00:00	21:04:00	53	06:32:00	14:26:00	16.02.22	5.833	23:58:00	140
36	Poritidae	Porites (f)	15	Hin Yuan	Koh Mun Archipelago	Rayong	Thailand	22.02.22	18:45:00	N/A	20:52:00	21:04:00	21:04:00	53	06:32:00	14:20:00	16.02.22	5.833	23:58:00	140
37	Poritidae	Porites (m)	28	Hin Yuan	Koh Mun Archipelago	Rayong	Thailand	22.02.22	18:45:00	N/A	20:45:00	21:04:00	21:04:00	53	06:32:00	14:13:00	16.02.22	5.833	23:58:00	140
38	Merulinidae	Goniastrea edwardsi	6	Hin Yuan	Koh Mun Archipelago	Rayong	Thailand	22.03.22	18:45:00	20:07:00	20:22:00	N/A	20:31:00	79	06:16:00	14:06:00	18.03.22	4.25	14:19:00	102
39	Agariciidae	Pavona explanulata (m)	13	Hin Yuan	Koh Mun Archipelago	Rayong	Thailand	09.10.22	14:20:00	N/A	14:44:00	15:11:00	15:35:00	282	06:02:00	08:42:00	10.10.22	-0.542	03:56:00	-13
40	Agariciidae	Pavona varians (m)	1	Hin Ploeng	Hin Ploeng	Rayong	Thailand	10.10.22	11:45:00	N/A	12:30:00	12:30:00	13:30:00	283	06:02:00	06:28:00	10.10.22	0.333	03:56:00	8
41	Agariciidae	Pavona varians (m)	29	Hin Ploeng	Hin Ploeng	Rayong	Thailand	11.10.22	12:00:00	N/A	12:38:00	14:44:00	15:20:00	284	06:02:00	06:36:00	10.10.22	1.333	03:56:00	32
42	Agariciidae	Pavona varians (f)	23	Hin Ploeng	Hin Ploeng	Rayong	Thailand	11.10.22	12:00:00	N/A	12:30:00	14:13:00	15:20:00	284	06:02:00	06:28:00	10.10.22	1.333	03:56:00	32
43	Agariciidae	Pavona varians (herma)	1	Hin Ploeng	Hin Ploeng	Rayong	Thailand	11.10.22	12:00:00	N/A	12:52:00	12:54:00	15:20:00	284	06:02:00	06:50:00	10.10.22	1.333	03:56:00	32
44	Agariciidae	Pavona explanulata (m + f)	47	Hin Ploeng	Hin Ploeng	Rayong	Thailand	11.10.22	12:00:00	N/A	14:37:00	15:16:00	15:20:00	284	06:02:00	08:35:00	10.10.22	1.417	03:56:00	34
45	Merulinidae	'Dipsastraea'' sp.	1	Hin Ploeng	Hin Ploeng	Rayong	Thailand	11.10.22	12:00:00	N/A	15:20:00	15:20:00	15:20:00	284	06:02:00	09:18:00	10.10.22	1.458	03:56:00	35
46	Agariciidae	Pavona varians (m)	1	Hin Yuan	Koh Mun Archipelago	Rayong	Thailand	05.11.22	12:30:00	N/A	12:42:00	12:42:00	12:50:00	309	06:07:00	06:35:00	08.11.22	-3.208	18:04:00	-77
47	Agariciidae	Pavona varians (m + f)	2	Hin Yuan	Koh Mun Archipelago	Rayong	Thailand	09.11.22	12:15:00	N/A	13:30:00	13:36:00	15:50:00	313	06:08:00	07:22:00	08.11.22	0.792	18:04:00	19
48	Agariciidae	Pavona explanulata (m+f)	14	Hin Yuan	Koh Mun Archipelago	Rayong	Thailand	09.11.22	12:15:00	N/A	14:37:00	15:33:00	15:50:00	313	06:08:00	08:29:00	08.11.22	0.833	18:04:00	20
49	Agariciidae	Pavona explanulata (m)	1	Koh Koun	Koh Koun	Preah Sihanouk	Cambodia	09.11.22	13:12:00	N/A	13:12:00	13:17:00	13:17:00	313	06:08:00	07:04:00	08.11.22	0.792	18:04:00	19
50	Agariciidae	Pavona varians (m)	11	Hin Ploeng	Hin Ploeng	Rayong	Thailand	10.11.22	13:10:00	N/A	13:18:00	13:54:00	15:59:00	314	06:09:00	07:09:00	08.11.22	1.792	18:04:00	43
51	Agariciidae	Pavona varians (f)	5	Hin Ploeng	Hin Ploeng	Rayong	Thailand	10.11.22	13:10:00	N/A	13:33:00	13:49:00	15:59:00	314	06:09:00	07:24:00	08.11.22	1.792	18:04:00	43
52	Agariciidae	Pavona varians (f)	3	Koh Mun Klang	Koh Mun Archipelago	Rayong	Thailand	11.11.22	13:35:00	N/A	13:54:00	14:01:00	14:35:00	315	06:09:00	07:45:00	08.11.22	2.792	18:04:00	67
53	Agariciidae	Pavona varians (m)	1	Koh Mun Klang	Koh Mun Archipelago	Rayong	Thailand	11.11.22	13:35:00	N/A	14:09:00	14:09:00	14:35:00	315	06:09:00	08:00:00	08.11.22	2.833	18:04:00	68
54	Merulinidae	Cycloseris sp. (costulata?)	4	Koh Mak	Koh Mak	Trat	Thailand	09.01.23	12:49:00	N/A	12:49:00	12:56:00	13:10:00	9	06:37:00	06:12:00	07.01.23	2.25	06:10:00	54
55	Lobophylliidae	Lobophyllia sp.	1	Hin Yuan	Koh Mun Archipelago	Rayong	Thailand	11.02.23	18:25:00	N/A	18:35:00	18:37:00	21:40:00	42	06:36:00	11:59:00	06.02.23	5.708	01:30:00	137	SCUBA and ROV
56	Euphylliidae	Galaxea fascicularis	6	Hin Yuan	Koh Mun Archipelago	Rayong	Thailand	11.02.23	18:25:00	N/A	19:11:00	19:27:00	21:40:00	42	06:36:00	12:35:00	06.02.23	5.708	01:30:00	137	SCUBA and ROV
57	Merulinidae	Platygyra spp.	5	Hin Yuan	Koh Mun Archipelago	Rayong	Thailand	11.02.23	18:25:00	19:54:00	n/a	n/a	21:40:00	42	06:36:00	13:18:00	06.02.23	5.75	01:30:00	138	SCUBA and ROV
58	Merulinidae	Platygyra sp.	1	Hin Yuan	Koh Mun Archipelago	Rayong	Thailand	11.02.23	18:25:00	N/A	20:08:00	n/a	21:40:00	42	06:36:00	13:32:00	06.02.23	5.75	01:30:00	138	SCUBA and ROV
59	Merulinidae	Platygyra spp.	2	Koh Mun Nok	Koh Mun Archipelago	Rayong	Thailand	12.02.23	18:35:00	20:06:00	n/a	n/a	21:30:00	43	06:36:00	13:30:00	06.02.23	6.75	01:30:00	162	SCUBA and ROV
60	Merulinidae	Goniastrea edwardsi	4	Koh Mun Nai	Koh Mun Archipelago	Rayong	Thailand	12.03.23	20:05:00	20:14:00	20:20:00	20:35:00	21:40:00	43	06:22:00	13:58:00	07.03.23	5	19:42:00	120
61	Merulinidae	Platygyra sp.	4	Koh Mun Nai	Koh Mun Archipelago	Rayong	Thailand	12.03.23	20:05:00	20:39:00	20:59:00	21:30:00	21:40:00	43	06:22:00	14:37:00	07.03.23	5.042	19:42:00	121
62	Poritidae	Porites (f)	2	Koh Mun Nai	Koh Mun Archipelago	Rayong	Thailand	12.03.23	20:05:00	20:44:00	20:45:00	20:47:00	21:40:00	43	06:22:00	14:23:00	07.03.23	5.042	19:42:00	121
63	Merulinidae	Favites abdita	2	Koh Mun Nai	Koh Mun Archipelago	Rayong	Thailand	12.03.23	20:05:00	N/A	20:47:00	N/A	21:40:00	43	06:22:00	14:25:00	07.03.23	5.042	19:42:00	121
64	Merulinidae	Favites sp.	3	Koh Mun Nai	Koh Mun Archipelago	Rayong	Thailand	12.03.23	20:05:00	20:51:00	20:52:00	21:26:00	21:40:00	43	06:22:00	14:30:00	07.03.23	5.042	19:42:00	121
65	Diploastraeidae	Diploastrea helipora (m)	1	Koh Mun Nai	Koh Mun Archipelago	Rayong	Thailand	12.03.23	20:05:00	N/A	21:04:00	21:07:00	21:40:00	43	06:22:00	14:42:00	07.03.23	5.042	19:42:00	121
66	Acroporidae	Acropora sp.	1	Koh Mun Nai	Koh Mun Archipelago	Rayong	Thailand	12.03.23	20:05:00	N/A	20:34:00	20:34:00	21:40:00	43	06:22:00	14:12:00	07.03.23	5	19:42:00	120
67	Lobophylliidae	Lobophyllia spp.	4	Koh Mun Nai	Koh Mun Archipelago	Rayong	Thailand	12.03.23	20:05:00	20:31:00	N/A	N/A	21:40:00	43	06:22:00	14:09:00	07.03.23	5	19:42:00	120
68	Merulinidae	Goniastrea edwardsi	2	Koh Mun Nai	Koh Mun Archipelago	Rayong	Thailand	10.04.23	19:56:00	20:04:00	20:06:00	20:14:00	21:20:00	100	06:04:00	14:02:00	06.04.23	4.333	11:36:00	104
69	Poritidae	Porites (m)	5	Koh Mun Nai	Koh Mun Archipelago	Rayong	Thailand	10.04.23	19:56:00	N/A	20:25:00	21:19:00	21:20:00	100	06:04:00	14:21:00	06.04.23	4.333	11:36:00	104	ROV only
70	Merulinidae	Goniastrea edwardsi	1	Koh Mun Nai	Koh Mun Archipelago	Rayong	Thailand	11.04.23	19:48:00	19:58:00	N/A	N/A	21:20:00	101	06:03:00	13:55:00	06.04.23	5.333	11:36:00	128	ROV only
71	Merulinidae	Platygyra sp.	3	Koh Mun Nai	Koh Mun Archipelago	Rayong	Thailand	11.04.23	19:48:00	20:01:00	20:31:00	20:56:00	21:20:00	101	06:03:00	14:28:00	06.04.23	5.333	11:36:00	128	ROV only
72	Merulinidae	Favites sp.	2	Koh Mun Nai	Koh Mun Archipelago	Rayong	Thailand	11.04.23	19:48:00	20:52:00	N/A	N/A	21:20:00	101	06:03:00	14:49:00	06.04.23	5.375	11:36:00	129	ROV only
73	Poritidae	Porites (m)	4	Koh Mun Nai	Koh Mun Archipelago	Rayong	Thailand	11.04.23	19:48:00	N/A	20:56:00	21:05:00	21:20:00	101	06:03:00	14:53:00	06.04.23	5.375	11:36:00	129	ROV only
74	Diploastraeidae	Diploastrea helipora (m)	1	Koh Mun Nai	Koh Mun Archipelago	Rayong	Thailand	11.04.23	19:48:00	N/A	20:58:00	21:00:00	21:20:00	101	06:03:00	14:55:00	06.04.23	5.375	11:36:00	129	ROV only
75	Agariciidae	Pavona varians (m+f)	50	Koh Chang	Koh Chang	Trat	Thailand	30.09.23	12:07:00	N/A	12:08:00	12:59:00	12:59:00	273	06:02:00	06:06:00	29.09.23	0.792	16:58:00	19	Community Observation
76	Agariciidae	Pavona explanulata (m)	9	Koh Koun	Koh Koun	Preah Sihanouk	Cambodia	01.10.23	14:12:00	N/A	14:32:00	14:50:00	14:58:00	274	06:02:00	08:30:00	29.09.23	1.875	16:58:00	45
77	Agariciidae	Pavona explanulata (m+f)	12	Koh Koun	Koh Koun	Preah Sihanouk	Cambodia	29.10.23	15:04:00	N/A	15:10:00	15:44:00	16:02:00	302	06:05:00	09:05:00	29.10.23	0.458	03:25:00	11
78	Agariciidae	Pavona varians (m)	1	Koh Larn	Pattaya Islands	Chonburi	Thailand	30.10.23	12:25:00	N/A	12:58:00	13:01:00	13:17:00	303	06:05:00	06:53:00	29.10.23	1.375	03:25:00	33
79	Agariciidae	Pavona varians (m)	7	Koh Chang	Koh Chang	Trat	Thailand	27.12.23	13:30:00	N/A	13:43:00	14:10:00	14:30:00	364	06:32:00	07:11:00	27.12.23	0.25	07:35:00	6
80	Agariciidae	Pavona explanulata (m)	1	Hin Yuan	Koh Mun Archipelago	Rayong	Thailand	16.10.24	15:15:00	N/A	15:27:00	15:29:00	15:45:00	290	06:03:00	09:24:00	17.10.24	-1.125	18:28:00	-27
81	Agariciidae	Pavona varians (m+f)	6	Koh Mun Nok	Koh Mun Archipelago	Rayong	Thailand	17.10.24	12:21:00	N/A	12:29:00	13:31:00	13:36:00	291	06:03:00	06:26:00	17.10.24	-0.25	18:28:00	-6
82	Null Data	Null Data	Null Data	Koh Mun Nok	Koh Mun Archipelago	Rayong	Thailand	17.10.24	14:39:00	N/A	N/A	N/A	15:53:00	291	06:03:00	08:36:00	17.10.24	-0.125	18:28:00	-3
83	Agariciidae	Pavona varians (F, M, F)	3	Koh Koun	Koh Koun	Preah Sihanouk	Cambodia	17.10.24	12:43:00	N/A	12:52:00	13:08:00	13:48:00	291	06:03:00	06:49:00	17.10.24	-0.208	18:28:00	-5
84	Null Data	Null Data	Null Data	Koh Koun	Koh Koun	Preah Sihanouk	Cambodia	17.10.24	14:36:00	N/A	N/A	N/A	15:44:00	291	06:03:00	08:33:00	17.10.24	-0.125	18:28:00	-3
85	Agariciidae	Pavona varians (m+f)	6	Koh Mun Nai	Koh Mun Archipelago	Rayong	Thailand	18.10.24	12:24:00	N/A	12:24:00	13:07:00	13:20:00	292	06:03:00	06:21:00	17.10.24	0.708	18:28:00	17
86	Null Data	Null Data	Null Data	Koh Mun Nai	Koh Mun Archipelago	Rayong	Thailand	18.10.24	15:00:00	N/A	N/A	N/A	15:25:00	292	06:03:00	08:57:00	17.10.24	0.833	18:28:00	20
87	Null Data	Null Data	Null Data	Koh Koun	Koh Koun	Preah Sihanouk	Cambodia	18.10.24	12:26:00	N/A	N/A	N/A	13:46:00	292	06:03:00	06:23:00	17.10.24	0.708	18:28:00	17
88	Agariciidae	Pavona explanulata (m+f+h)	5	Koh Koun	Koh Koun	Preah Sihanouk	Cambodia	18.10.24	14:15:00	N/A	14:52:00	15:24:00	15:37:00	292	06:03:00	08:49:00	17.10.24	0.833	18:28:00	20
89	Agariciidae	Pavona varians (m)	1	Koh Rong Sanloem	Koh Rong Sanloem	Preah Sihanouk	Cambodia	19.10.24	11:43:00	N/A	12:10:00	12:14:00	12:35:00	293	06:03:00	06:07:00	17.10.24	1.708	18:28:00	41
90	Agariciidae	Pavona explanulata (m)	7	Koh Koun	Koh Koun	Preah Sihanouk	Cambodia	19.10.24	14:10:00	N/A	14:19:00	14:24:00	15:20:00	293	06:03:00	08:16:00	17.10.24	1.792	18:28:00	43
91	Agariciidae	Null Data	Null Data	Koh Rong Sanloem	Koh Rong Sanloem	Preah Sihanouk	Cambodia	15.11.24	11:28:00	N/A	N/A	N/A	12:33:00	320	06:11:00	05:17:00	16.11.24	-0.708	04:30:00	-17
92	Agariciidae	Null Data	Null Data	Koh Koun	Koh Koun	Preah Sihanouk	Cambodia	15.11.24	14:25:00	N/A	N/A	N/A	15:25:00	320	06:11:00	08:14:00	16.11.24	-0.583	04:30:00	-14
93	Agariciidae	Null Data	Null Data	Koh Rong Sanloem	Koh Rong Sanloem	Preah Sihanouk	Cambodia	16.11.24	12:00:00	N/A	N/A	N/A	12:52:00	321	06:11:00	05:49:00	16.11.24	0.292	04:30:00	7
94	Agariciidae	Null Data	Null Data	Koh Koun	Koh Koun	Preah Sihanouk	Cambodia	16.11.24	14:27:00	N/A	N/A	N/A	15:24:00	321	06:11:00	08:16:00	16.11.24	0.375	04:30:00	9
95	Agariciidae	Null Data	Null Data	Koh Rong Sanloem	Koh Rong Sanloem	Preah Sihanouk	Cambodia	17.11.24	14:01:00	N/A	N/A	N/A	14:53:00	322	06:12:00	07:49:00	16.11.24	1.375	04:30:00	33
96	Merulinidae	Favites	8	Koh Mun Nai	Koh Mun Archipelago	Rayong	Thailand	17.03.17	UNKN	N/A	21:40:00	N/A	N/A	76	06:19:00	15:21:00	12.03.17	4.958	21:55:00	119	DMCR Data
97	Merulinidae	Favites	5	Koh Mun Nai	Koh Mun Archipelago	Rayong	Thailand	05.02.18	UNKN	N/A	19:00:00	N/A	N/A	36	06:38:00	12:22:00	31.01.18	4.917	20:28:00	118	DMCR Data
98	Merulinidae	Platygyra	3	Koh Mun Nai	Koh Mun Archipelago	Rayong	Thailand	27.01.19	UNKN	N/A	20:45:00	N/A	N/A	27	06:39:00	14:06:00	21.01.19	6.333	12:17:00	152	DMCR Data
99	Lobophylliidae	Lobophyllia sp.	7	Koh Mun Nai	Koh Mun Archipelago	Rayong	Thailand	27.01.19	UNKN	N/A	20:45:00	N/A	N/A	27	06:39:00	14:06:00	21.01.19	6.333	12:17:00	152	DMCR Data
100	Merulinidae	Platygyra	11	Koh Mun Nai	Koh Mun Archipelago	Rayong	Thailand	13.02.20	UNKN	N/A	21:00:00	N/A	N/A	44	06:36:00	14:24:00	09.02.20	4.25	14:35:00	102	DMCR Data
101	Null Data	Null Data	Null Data	Koh Larn	Pattaya Islands	Chonburi	Thailand	27.10.23	10:00:00	N/A	N/A	N/A	10:55:00	300	06:05:00	03:55:00	29.10.23	-1.667	02:25:00	-40
102	Null Data	Null Data	Null Data	Koh Krok	Pattaya Islands	Chonburi	Thailand	27.10.23	12:50:00	N/A	N/A	N/A	13:30:00	300	06:05:00	06:45:00	29.10.23	-1.542	02:25:00	-37
103	Null Data	Null Data	Null Data	Koh Sak	Pattaya Islands	Chonburi	Thailand	27.10.23	13:45:00	N/A	N/A	N/A	14:00:00	300	06:05:00	07:40:00	29.10.23	-1.5	02:25:00	-36
104	Null Data	Null Data	Null Data	Koh Larn	Pattaya Islands	Chonburi	Thailand	28.10.23	12:20:00	N/A	N/A	N/A	14:18:00	301	06:05:00	06:15:00	29.10.23	-0.583	02:25:00	-14
105	Null Data	Null Data	Null Data	Koh Sak	Pattaya Islands	Chonburi	Thailand	28.10.23	15:02:00	N/A	N/A	N/A	16:25:00	301	06:05:00	08:57:00	29.10.23	-0.458	02:25:00	-11
106	Null Data	Null Data	Null Data	Koh Sak	Pattaya Islands	Chonburi	Thailand	29.10.23	14:55:00	N/A	N/A	N/A	16:00:00	302	06:05:00	08:50:00	29.10.23	0.5	02:25:00	12
107	Null Data	Null Data	Null Data	Koh Sak	Pattaya Islands	Chonburi	Thailand	30.10.23	15:07:00	N/A	N/A	N/A	15:37:00	303	06:05:00	09:02:00	29.10.23	1.5	02:25:00	36
108	Null Data	Null Data	Null Data	Koh Rong Sanloem	Koh Rong Sanloem	Preah Sihanouk	Cambodia	26.11.23	12:45:00	N/A	N/A	N/A	13:57:00	330	06:16:00	06:29:00	27.11.23	-1.125	16:18:00	-27
109	Null Data	Null Data	Null Data	Koh Koun	Koh Koun	Preah Sihanouk	Cambodia	26.11.23	15:15:00	N/A	N/A	N/A	16:47:00	330	06:16:00	08:59:00	27.11.23	-1.125	16:18:00	-27
110	Null Data	Null Data	Null Data	Koh Koun	Koh Koun	Preah Sihanouk	Cambodia	27.11.23	15:20:00	N/A	N/A	N/A	16:45:00	331	06:16:00	09:04:00	27.11.23	-0.042	16:18:00	-1
111	Null Data	Null Data	Null Data	Koh Chang (MP)	Koh Chang	Trat	Thailand	24.12.23	11:30:00	N/A	N/A	N/A	12:45:00	358	06:31:00	04:59:00	27.12.23	-2.833	07:35:00	-68
112	Null Data	Null Data	Null Data	Koh Chang (MP)	Koh Chang	Trat	Thailand	24.12.23	14:25:00	N/A	N/A	N/A	15:35:00	358	06:31:00	07:54:00	27.12.23	-2.708	07:35:00	-65
113	Null Data	Null Data	Null Data	Koh Chang	Koh Chang	Trat	Thailand	25.12.23	12:40:00	N/A	N/A	N/A	13:55:00	359	06:31:00	06:09:00	27.12.23	-1.75	07:35:00	-42
114	Null Data	Null Data	Null Data	Koh Chang	Koh Chang	Trat	Thailand	25.12.23	15:11:00	N/A	N/A	N/A	16:05:00	359	06:31:00	08:40:00	27.12.23	-1.667	07:35:00	-40
115	Null Data	Null Data	Null Data	Koh Chang	Koh Chang	Trat	Thailand	26.12.23	15:54:00	N/A	N/A	N/A	16:55:00	360	06:31:00	09:23:00	27.12.23	-0.625	07:35:00	-15
116	Null Data	Null Data	Null Data	Koh Mun Nok	Koh Mun Archipelago	Rayong	Thailand	14.10.24	11:30:00	N/A	N/A	N/A	12:50:00	288	06:03:00	05:27:00	17.10.24	-3.25	18:28:00	-78
117	Null Data	Null Data	Null Data	Koh Mun Nok	Koh Mun Archipelago	Rayong	Thailand	14.10.24	14:30:00	N/A	N/A	N/A	15:30:00	288	06:03:00	08:27:00	17.10.24	-3.125	18:28:00	-75
118	Null Data	Null Data	Null Data	Hin Yuan	Koh Mun Archipelago	Rayong	Thailand	16.10.24	12:20:00	N/A	N/A	N/A	13:40:00	290	06:03:00	06:17:00	17.10.24	-1.25	18:28:00	-30
119	Null Data	Null Data	Null Data	Koh Koun	Koh Koun	Preah Sihanouk	Cambodia	16.10.24	10:54:00	N/A	N/A	N/A	12:01:00	290	06:03:00	04:51:00	17.10.24	-1.292	18:28:00	-31
120	Null Data	Null Data	Null Data	Koh Koun	Koh Koun	Preah Sihanouk	Cambodia	16.10.24	13:47:00	N/A	N/A	N/A	14:57:00	290	06:03:00	07:44:00	17.10.24	-1.167	18:28:00	-28
121	Null Data	Null Data	Null Data	Koh Mun Nai	Koh Mun Archipelago	Rayong	Thailand	01.02.21	18:30:00	N/A	N/A	N/A	19:30:00	32	06:38:00	11:52:00	29.01.21	3.667	02:17:00	88
122	Null Data	Null Data	Null Data	Koh Mun Nai	Koh Mun Archipelago	Rayong	Thailand	01.02.21	19:30:00	N/A	N/A	N/A	20:30:00	32	06:38:00	12:52:00	29.01.21	3.708	02:17:00	89
123	Null Data	Null Data	Null Data	Koh Mun Nai	Koh Mun Archipelago	Rayong	Thailand	02.02.21	18:30:00	N/A	N/A	N/A	19:30:00	33	06:38:00	11:52:00	29.01.21	4.667	02:17:00	112
124	Null Data	Null Data	Null Data	Koh Mun Nai	Koh Mun Archipelago	Rayong	Thailand	02.02.21	19:30:00	N/A	N/A	N/A	20:30:00	33	06:38:00	12:52:00	29.01.21	4.708	02:17:00	113
125	Null Data	Null Data	Null Data	Koh Mun Nai	Koh Mun Archipelago	Rayong	Thailand	03.02.21	18:30:00	N/A	N/A	N/A	19:30:00	34	06:38:00	11:52:00	29.01.21	5.667	02:17:00	136
126	Null Data	Null Data	Null Data	Koh Mun Nai	Koh Mun Archipelago	Rayong	Thailand	03.02.21	19:30:00	N/A	N/A	N/A	20:30:00	34	06:38:00	12:52:00	29.01.21	5.708	02:17:00	137
127	Null Data	Null Data	Null Data	Koh Mun Nai	Koh Mun Archipelago	Rayong	Thailand	05.02.21	15:14:00	N/A	N/A	N/A	16:14:00	36	06:38:00	08:36:00	29.01.21	7.5	02:17:00	180
128	Null Data	Null Data	Null Data	Koh Mun Nai	Koh Mun Archipelago	Rayong	Thailand	06.02.21	10:22:00	N/A	N/A	N/A	11:22:00	37	06:38:00	03:44:00	29.01.21	8.333	02:17:00	200
129	Null Data	Null Data	Null Data	Hin Yuan	Koh Mun Archipelago	Rayong	Thailand	06.02.21	12:29:00	N/A	N/A	N/A	13:29:00	37	06:38:00	05:51:00	29.01.21	8.417	02:17:00	202
130	Null Data	Null Data	Null Data	Koh Mun Nai	Koh Mun Archipelago	Rayong	Thailand	08.02.21	11:54:00	N/A	N/A	N/A	12:54:00	39	06:37:00	05:17:00	29.01.21	10.375	02:17:00	249
131	Null Data	Null Data	Null Data	Koh Mun Nai	Koh Mun Archipelago	Rayong	Thailand	08.02.21	16:21:00	N/A	N/A	N/A	17:21:00	39	06:37:00	09:44:00	29.01.21	10.583	02:17:00	254
132	Null Data	Null Data	Null Data	Koh Mun Nai	Koh Mun Archipelago	Rayong	Thailand	11.02.21	10:53:00	N/A	N/A	N/A	11:53:00	42	06:36:00	04:17:00	29.01.21	13.333	02:17:00	320
133	Null Data	Null Data	Null Data	Koh Mun Nai	Koh Mun Archipelago	Rayong	Thailand	11.02.21	11:05:00	N/A	N/A	N/A	12:05:00	42	06:36:00	04:29:00	29.01.21	13.333	02:17:00	320
134	Null Data	Null Data	Null Data	Koh Mun Nai	Koh Mun Archipelago	Rayong	Thailand	12.02.21	10:05:00	N/A	N/A	N/A	11:05:00	43	06:36:00	03:29:00	29.01.21	14.292	02:17:00	343
135	Null Data	Null Data	Null Data	Koh Mun Nai	Koh Mun Archipelago	Rayong	Thailand	16.02.21	12:11:00	N/A	N/A	N/A	13:11:00	47	06:34:00	05:37:00	27.02.21	-11.125	15:19:00	-267
136	Null Data	Null Data	Null Data	Koh Mun Nai	Koh Mun Archipelago	Rayong	Thailand	17.02.21	10:30:00	N/A	N/A	N/A	11:30:00	48	06:34:00	03:56:00	27.02.21	-10.167	15:19:00	-244
137	Null Data	Null Data	Null Data	Hin Yuan	Koh Mun Archipelago	Rayong	Thailand	20.02.21	14:08:00	N/A	N/A	N/A	15:08:00	51	06:33:00	07:35:00	27.02.21	-7.042	15:19:00	-169
138	Null Data	Null Data	Null Data	Koh Mun Klang	Koh Mun Archipelago	Rayong	Thailand	20.02.21	16:21:00	N/A	N/A	N/A	17:21:00	51	06:33:00	09:48:00	27.02.21	-6.917	15:19:00	-166
139	Null Data	Null Data	Null Data	Koh Mun Nai	Koh Mun Archipelago	Rayong	Thailand	22.02.21	11:06:00	N/A	N/A	N/A	12:06:00	53	06:32:00	04:34:00	27.02.21	-5.167	15:19:00	-124	Chironex
140	Null Data	Null Data	Null Data	Koh Mun Nai	Koh Mun Archipelago	Rayong	Thailand	22.02.21	13:57:00	N/A	N/A	N/A	14:57:00	53	06:32:00	07:25:00	27.02.21	-5.042	15:19:00	-121	Chironex
141	Null Data	Null Data	Null Data	Koh Mun Nai	Koh Mun Archipelago	Rayong	Thailand	23.02.21	10:15:00	N/A	N/A	N/A	11:15:00	54	06:31:00	03:44:00	27.02.21	-4.208	15:19:00	-101	Chironex
142	Null Data	Null Data	Null Data	Koh Mun Nai	Koh Mun Archipelago	Rayong	Thailand	23.02.21	12:32:00	N/A	N/A	N/A	13:32:00	54	06:31:00	06:01:00	27.02.21	-4.083	15:19:00	-98
143	Null Data	Null Data	Null Data	Koh Mun Klang	Koh Mun Archipelago	Rayong	Thailand	24.02.21	11:22:00	N/A	N/A	N/A	12:22:00	55	06:31:00	04:51:00	27.02.21	-3.125	15:19:00	-75
144	Null Data	Null Data	Null Data	Koh Mun Nai	Koh Mun Archipelago	Rayong	Thailand	24.02.21	13:54:00	N/A	N/A	N/A	14:54:00	55	06:31:00	07:23:00	27.02.21	-3.042	15:19:00	-73
145	Null Data	Null Data	Null Data	Hin Ploeng	Hin Ploeng	Rayong	Thailand	25.02.21	11:24:00	N/A	N/A	N/A	12:24:00	56	06:30:00	04:54:00	27.02.21	-2.125	15:19:00	-51
146	Null Data	Null Data	Null Data	Hin Ploeng	Hin Ploeng	Rayong	Thailand	25.02.21	13:23:00	N/A	N/A	N/A	14:23:00	56	06:30:00	06:53:00	27.02.21	-2.042	15:19:00	-49
147	Null Data	Null Data	Null Data	Hin Ploeng	Hin Ploeng	Rayong	Thailand	27.02.21	10:41:00	N/A	N/A	N/A	11:41:00	58	06:29:00	04:12:00	27.02.21	-0.167	15:19:00	-4
148	Null Data	Null Data	Null Data	Hin Ploeng	Hin Ploeng	Rayong	Thailand	27.02.21	12:58:00	N/A	N/A	N/A	13:58:00	58	06:29:00	06:29:00	27.02.21	-0.083	15:19:00	-2
149	Null Data	Null Data	Null Data	Koh Mun Klang	Koh Mun Archipelago	Rayong	Thailand	28.02.21	11:23:00	N/A	N/A	N/A	12:23:00	59	06:29:00	04:54:00	27.02.21	0.833	15:19:00	20
150	Null Data	Null Data	Null Data	Koh Mun Nai	Koh Mun Archipelago	Rayong	Thailand	12.03.21	10:20:00	N/A	N/A	N/A	11:20:00	71	06:22:00	03:58:00	27.02.21	12.792	15:19:00	307
151	Null Data	Null Data	Null Data	Koh Mun Nai	Koh Mun Archipelago	Rayong	Thailand	13.03.21	14:45:00	N/A	N/A	N/A	15:45:00	72	06:21:00	08:24:00	27.02.21	13.958	15:19:00	335
152	Null Data	Null Data	Null Data	Hin Ploeng	Hin Ploeng	Rayong	Thailand	14.03.21	11:13:00	N/A	N/A	N/A	12:13:00	73	06:21:00	04:52:00	29.03.21	-14.583	01:50:00	-350
153	Null Data	Null Data	Null Data	Koh Mun Nai	Koh Mun Archipelago	Rayong	Thailand	15.03.21	14:49:00	N/A	N/A	N/A	15:49:00	74	06:20:00	08:29:00	29.03.21	-13.458	01:50:00	-323
154	Null Data	Null Data	Null Data	Hin Yuan	Koh Mun Archipelago	Rayong	Thailand	18.03.21	14:03:00	N/A	N/A	N/A	15:03:00	77	06:18:00	07:45:00	29.03.21	-10.458	01:50:00	-251
155	Null Data	Null Data	Null Data	Koh Mun Nai	Koh Mun Archipelago	Rayong	Thailand	19.03.21	11:56:00	N/A	N/A	N/A	12:56:00	78	06:17:00	05:39:00	29.03.21	-9.542	01:50:00	-229
156	Null Data	Null Data	Null Data	Hin Yuan	Koh Mun Archipelago	Rayong	Thailand	19.03.21	14:41:00	N/A	N/A	N/A	15:41:00	78	06:17:00	08:24:00	29.03.21	-9.458	01:50:00	-227
157	Null Data	Null Data	Null Data	Hin Yuan	Koh Mun Archipelago	Rayong	Thailand	20.03.21	12:35:00	N/A	N/A	N/A	13:35:00	79	06:17:00	06:18:00	29.03.21	-8.542	01:50:00	-205
158	Null Data	Null Data	Null Data	Hin Yuan	Koh Mun Archipelago	Rayong	Thailand	20.03.21	14:25:00	N/A	N/A	N/A	15:25:00	79	06:17:00	08:08:00	29.03.21	-8.458	01:50:00	-203
159	Null Data	Null Data	Null Data	Hin Yuan	Koh Mun Archipelago	Rayong	Thailand	21.03.21	08:55:00	N/A	N/A	N/A	09:55:00	80	06:16:00	02:39:00	29.03.21	-7.667	01:50:00	-184
160	Null Data	Null Data	Null Data	Hin Yuan	Koh Mun Archipelago	Rayong	Thailand	21.03.21	10:47:00	N/A	N/A	N/A	11:47:00	80	06:16:00	04:31:00	29.03.21	-7.625	01:50:00	-183
161	Null Data	Null Data	Null Data	Hin Yuan	Koh Mun Archipelago	Rayong	Thailand	21.03.21	11:42:00	N/A	N/A	N/A	12:42:00	80	06:16:00	05:26:00	29.03.21	-7.583	01:50:00	-182
162	Null Data	Null Data	Null Data	Hin Yuan	Koh Mun Archipelago	Rayong	Thailand	25.03.21	12:56:00	N/A	N/A	N/A	13:56:00	84	06:14:00	06:42:00	29.03.21	-3.5	01:50:00	-84
163	Null Data	Null Data	Null Data	Hin Yuan	Koh Mun Archipelago	Rayong	Thailand	25.03.21	14:44:00	N/A	N/A	N/A	15:44:00	84	06:14:00	08:30:00	29.03.21	-3.458	01:50:00	-83
164	Null Data	Null Data	Null Data	Hin Yuan	Koh Mun Archipelago	Rayong	Thailand	25.03.21	16:23:00	N/A	N/A	N/A	17:23:00	84	06:14:00	10:09:00	29.03.21	-3.375	01:50:00	-81
165	Null Data	Null Data	Null Data	Koh Mun Nai	Koh Mun Archipelago	Rayong	Thailand	27.03.21	12:07:00	N/A	N/A	N/A	13:07:00	86	06:12:00	05:55:00	29.03.21	-1.542	01:50:00	-37
166	Null Data	Null Data	Null Data	Koh Mun Nai	Koh Mun Archipelago	Rayong	Thailand	27.03.21	14:44:00	N/A	N/A	N/A	15:44:00	86	06:12:00	08:32:00	29.03.21	-1.458	01:50:00	-35
167	Null Data	Null Data	Null Data	Koh Mun Nok	Koh Mun Archipelago	Rayong	Thailand	28.03.21	11:59:00	N/A	N/A	N/A	12:59:00	87	06:12:00	05:47:00	29.03.21	-0.542	01:50:00	-13
168	Null Data	Null Data	Null Data	Koh Mun Nai	Koh Mun Archipelago	Rayong	Thailand	28.03.21	15:09:00	N/A	N/A	N/A	16:09:00	87	06:12:00	08:57:00	29.03.21	-0.417	01:50:00	-10
169	Null Data	Null Data	Null Data	Koh Mun Nai	Koh Mun Archipelago	Rayong	Thailand	28.03.21	16:41:00	N/A	N/A	N/A	17:41:00	87	06:12:00	10:29:00	29.03.21	-0.375	01:50:00	-9
170	Null Data	Null Data	Null Data	Koh Mun Nai	Koh Mun Archipelago	Rayong	Thailand	29.03.21	12:15:00	N/A	N/A	N/A	13:15:00	88	06:11:00	06:04:00	29.03.21	0.417	01:50:00	10
171	Null Data	Null Data	Null Data	Koh Mun Nai	Koh Mun Archipelago	Rayong	Thailand	01.04.21	12:35:00	N/A	N/A	N/A	13:35:00	91	06:09:00	06:26:00	29.03.21	3.417	01:50:00	82
172	Null Data	Null Data	Null Data	Koh Mun Nai	Koh Mun Archipelago	Rayong	Thailand	04.04.21	11:54:00	N/A	N/A	N/A	12:54:00	94	06:07:00	05:47:00	29.03.21	6.417	01:50:00	154
173	Null Data	Null Data	Null Data	Koh Mun Nok	Koh Mun Archipelago	Rayong	Thailand	10.04.21	11:08:00	N/A	N/A	N/A	12:08:00	100	06:03:00	05:05:00	29.03.21	12.375	01:50:00	297
174	Null Data	Null Data	Null Data	Koh Mun Nok	Koh Mun Archipelago	Rayong	Thailand	10.04.21	14:45:00	N/A	N/A	N/A	15:45:00	100	06:03:00	08:42:00	29.03.21	12.5	01:50:00	300
175	Null Data	Null Data	Null Data	Hin Ploeng	Hin Ploeng	Rayong	Thailand	11.04.21	11:29:00	N/A	N/A	N/A	12:29:00	101	06:03:00	05:26:00	29.03.21	13.375	01:50:00	321
176	Null Data	Null Data	Null Data	Hin Ploeng	Hin Ploeng	Rayong	Thailand	11.04.21	14:07:00	N/A	N/A	N/A	15:07:00	101	06:03:00	08:04:00	29.03.21	13.5	01:50:00	324
177	Null Data	Null Data	Null Data	Koh Mun Nai	Koh Mun Archipelago	Rayong	Thailand	12.04.21	10:25:00	N/A	N/A	N/A	11:25:00	102	06:02:00	04:23:00	29.03.21	14.333	01:50:00	344
178	Null Data	Null Data	Null Data	Hin Yuan	Koh Mun Archipelago	Rayong	Thailand	17.04.21	12:33:00	N/A	N/A	N/A	13:33:00	107	05:59:00	06:34:00	27.04.21	-9.917	10:34:00	-238
179	Null Data	Null Data	Null Data	Hin Yuan	Koh Mun Archipelago	Rayong	Thailand	17.04.21	15:13:00	N/A	N/A	N/A	16:13:00	107	05:59:00	09:14:00	27.04.21	-9.792	10:34:00	-235
180	Null Data	Null Data	Null Data	Koh Mun Klang	Koh Mun Archipelago	Rayong	Thailand	18.04.21	09:43:00	N/A	N/A	N/A	10:43:00	108	05:59:00	03:44:00	27.04.21	-9	10:34:00	-216
181	Null Data	Null Data	Null Data	Koh Mun Klang	Koh Mun Archipelago	Rayong	Thailand	18.04.21	12:35:00	N/A	N/A	N/A	13:35:00	108	05:59:00	06:36:00	27.04.21	-8.875	10:34:00	-213
182	Null Data	Null Data	Null Data	Koh Mun Nai	Koh Mun Archipelago	Rayong	Thailand	22.04.21	09:32:00	N/A	N/A	N/A	10:32:00	112	05:57:00	03:35:00	27.04.21	-5.042	10:34:00	-121
183	Null Data	Null Data	Null Data	Koh Mun Nai	Koh Mun Archipelago	Rayong	Thailand	22.04.21	13:47:00	N/A	N/A	N/A	14:47:00	112	05:57:00	07:50:00	27.04.21	-4.833	10:34:00	-116
184	Null Data	Null Data	Null Data	Koh Mun Nai	Koh Mun Archipelago	Rayong	Thailand	25.04.21	11:12:00	N/A	N/A	N/A	12:12:00	115	05:55:00	05:17:00	27.04.21	-1.958	10:34:00	-47
185	Null Data	Null Data	Null Data	Hin Dam	Koh Mun Archipelago	Rayong	Thailand	29.04.21	09:00:00	N/A	N/A	N/A	10:00:00	119	05:53:00	03:07:00	27.04.21	1.917	10:34:00	46
186	Null Data	Null Data	Null Data	Koh Mun Nai	Koh Mun Archipelago	Rayong	Thailand	03.05.21	09:15:00	N/A	N/A	N/A	10:15:00	123	05:52:00	03:23:00	27.04.21	5.917	10:34:00	142
187	Null Data	Null Data	Null Data	Hin Yuan	Koh Mun Archipelago	Rayong	Thailand	16.09.21	12:04:00	N/A	N/A	N/A	13:04:00	259	06:02:00	06:02:00	21.09.21	-4.75	06:56:00	-114
188	Null Data	Null Data	Null Data	Koh Mun Klang	Koh Mun Archipelago	Rayong	Thailand	16.09.21	14:52:00	N/A	N/A	N/A	15:52:00	259	06:02:00	08:50:00	21.09.21	-4.667	06:56:00	-112
189	Null Data	Null Data	Null Data	Koh Mun Nai	Koh Mun Archipelago	Rayong	Thailand	17.09.21	10:43:00	N/A	N/A	N/A	11:43:00	260	06:02:00	04:41:00	21.09.21	-3.833	06:56:00	-92
190	Null Data	Null Data	Null Data	Koh Mun Nai	Koh Mun Archipelago	Rayong	Thailand	17.09.21	13:09:00	N/A	N/A	N/A	14:09:00	260	06:02:00	07:07:00	21.09.21	-3.708	06:56:00	-89
191	Null Data	Null Data	Null Data	Hin Ploeng	Hin Ploeng	Rayong	Thailand	19.09.21	10:23:00	N/A	N/A	N/A	11:23:00	262	06:02:00	04:21:00	21.09.21	-1.833	06:56:00	-44
192	Null Data	Null Data	Null Data	Koh Mun Nok	Koh Mun Archipelago	Rayong	Thailand	19.09.21	13:39:00	N/A	N/A	N/A	14:39:00	262	06:02:00	07:37:00	21.09.21	-1.708	06:56:00	-41
193	Null Data	Null Data	Null Data	Hin Yuan	Koh Mun Archipelago	Rayong	Thailand	21.09.21	01:59:00	N/A	N/A	N/A	02:59:00	264	06:02:00	19:57:00	21.09.21	-0.167	06:56:00	-4
194	Null Data	Null Data	Null Data	Hin Yuan	Koh Mun Archipelago	Rayong	Thailand	02.10.21	12:11:00	N/A	N/A	N/A	13:11:00	275	06:02:00	06:09:00	21.09.21	11.208	06:56:00	269
195	Null Data	Null Data	Null Data	Hin Yuan	Koh Mun Archipelago	Rayong	Thailand	02.10.21	14:45:00	N/A	N/A	N/A	15:45:00	275	06:02:00	08:43:00	21.09.21	11.292	06:56:00	271
196	Null Data	Null Data	Null Data	Koh Mun Nai	Koh Mun Archipelago	Rayong	Thailand	05.10.21	12:12:00	N/A	N/A	N/A	13:12:00	278	06:02:00	06:10:00	21.09.21	14.208	06:56:00	341
197	Null Data	Null Data	Null Data	Koh Mun Nai	Koh Mun Archipelago	Rayong	Thailand	07.10.21	12:15:00	N/A	N/A	N/A	13:15:00	280	06:02:00	06:13:00	20.10.21	-13.375	21:58:00	-321
198	Null Data	Null Data	Null Data	Koh Mun Nai	Koh Mun Archipelago	Rayong	Thailand	07.10.21	15:00:00	N/A	N/A	N/A	16:00:00	280	06:02:00	08:58:00	20.10.21	-13.25	21:58:00	-318
199	Null Data	Null Data	Null Data	Koh Mun Nai	Koh Mun Archipelago	Rayong	Thailand	08.10.21	12:40:00	N/A	N/A	N/A	13:40:00	281	06:02:00	06:38:00	20.10.21	-12.375	21:58:00	-297
200	Null Data	Null Data	Null Data	Koh Mun Nai	Koh Mun Archipelago	Rayong	Thailand	08.10.21	14:57:00	N/A	N/A	N/A	15:57:00	281	06:02:00	08:55:00	20.10.21	-12.292	21:58:00	-295
201	Null Data	Null Data	Null Data	Koh Mun Nai	Koh Mun Archipelago	Rayong	Thailand	16.10.21	11:45:00	N/A	N/A	N/A	12:45:00	289	06:03:00	05:42:00	20.10.21	-4.417	21:58:00	-106
202	Null Data	Null Data	Null Data	Koh Mun Nai	Koh Mun Archipelago	Rayong	Thailand	16.10.21	14:24:00	N/A	N/A	N/A	15:24:00	289	06:03:00	08:21:00	20.10.21	-4.292	21:58:00	-103
203	Null Data	Null Data	Null Data	Koh Mun Nai	Koh Mun Archipelago	Rayong	Thailand	19.10.21	12:30:00	N/A	N/A	N/A	13:30:00	292	06:03:00	06:27:00	20.10.21	-1.375	21:58:00	-33
204	Null Data	Null Data	Null Data	Koh Mun Nai	Koh Mun Archipelago	Rayong	Thailand	19.10.21	13:30:00	N/A	N/A	N/A	14:30:00	292	06:03:00	07:27:00	20.10.21	-1.333	21:58:00	-32
205	Null Data	Null Data	Null Data	Hin Ploeng	Hin Ploeng	Rayong	Thailand	21.10.21	09:56:00	N/A	N/A	N/A	10:56:00	294	06:04:00	03:52:00	20.10.21	0.458	21:58:00	11
206	Null Data	Null Data	Null Data	Hin Yuan	Koh Mun Archipelago	Rayong	Thailand	23.10.21	10:26:00	N/A	N/A	N/A	11:26:00	296	06:04:00	04:22:00	20.10.21	2.5	21:58:00	60
207	Null Data	Null Data	Null Data	Koh Mun Nai	Koh Mun Archipelago	Rayong	Thailand	28.10.21	13:40:00	N/A	N/A	N/A	14:40:00	301	06:05:00	07:35:00	20.10.21	7.625	21:58:00	183
208	Null Data	Null Data	Null Data	Hin Yuan	Koh Mun Archipelago	Rayong	Thailand	29.10.21	10:46:00	N/A	N/A	N/A	11:46:00	302	06:05:00	04:41:00	20.10.21	8.5	21:58:00	204
209	Null Data	Null Data	Null Data	Hin Yuan	Koh Mun Archipelago	Rayong	Thailand	02.11.21	10:21:00	N/A	N/A	N/A	11:21:00	306	06:06:00	04:15:00	20.10.21	12.5	21:58:00	300
210	Null Data	Null Data	Null Data	Hin Yuan	Koh Mun Archipelago	Rayong	Thailand	06.11.21	12:45:00	N/A	N/A	N/A	13:45:00	310	06:07:00	06:38:00	19.11.21	-13.208	15:59:00	-317
211	Null Data	Null Data	Null Data	Hin Dam	Koh Mun Archipelago	Rayong	Thailand	07.11.21	11:15:00	N/A	N/A	N/A	12:15:00	311	06:08:00	05:07:00	19.11.21	-12.167	15:59:00	-292
212	Null Data	Null Data	Null Data	Hin Dam	Koh Mun Archipelago	Rayong	Thailand	07.11.21	16:45:00	N/A	N/A	N/A	17:45:00	311	06:08:00	10:37:00	19.11.21	-11.958	15:59:00	-287
213	Null Data	Null Data	Null Data	Koh Mun Nai	Koh Mun Archipelago	Rayong	Thailand	09.11.21	13:50:00	N/A	N/A	N/A	14:50:00	313	06:09:00	07:41:00	19.11.21	-10.083	15:59:00	-242
214	Null Data	Null Data	Null Data	Koh Mun Nai	Koh Mun Archipelago	Rayong	Thailand	11.11.21	10:49:00	N/A	N/A	N/A	11:49:00	315	06:09:00	04:40:00	19.11.21	-8.208	15:59:00	-197
215	Null Data	Null Data	Null Data	Hin Yuan	Koh Mun Archipelago	Rayong	Thailand	12.11.21	10:24:00	N/A	N/A	N/A	11:24:00	316	06:10:00	04:14:00	19.11.21	-7.208	15:59:00	-173
216	Null Data	Null Data	Null Data	Koh Mun Nai	Koh Mun Archipelago	Rayong	Thailand	12.11.21	13:03:00	N/A	N/A	N/A	14:03:00	316	06:10:00	06:53:00	19.11.21	-7.083	15:59:00	-170
217	Null Data	Null Data	Null Data	Koh Mun Nai	Koh Mun Archipelago	Rayong	Thailand	13.11.21	12:26:00	N/A	N/A	N/A	13:26:00	317	06:10:00	06:16:00	19.11.21	-6.125	15:59:00	-147
218	Null Data	Null Data	Null Data	Koh Mun Nai	Koh Mun Archipelago	Rayong	Thailand	13.11.21	13:42:00	N/A	N/A	N/A	14:42:00	317	06:10:00	07:32:00	19.11.21	-6.083	15:59:00	-146
219	Null Data	Null Data	Null Data	Hin Yuan	Koh Mun Archipelago	Rayong	Thailand	16.11.21	10:59:00	N/A	N/A	N/A	11:59:00	320	06:11:00	04:48:00	19.11.21	-3.208	15:59:00	-77
220	Null Data	Null Data	Null Data	Koh Mun Nai	Koh Mun Archipelago	Rayong	Thailand	16.11.21	13:45:00	N/A	N/A	N/A	14:45:00	320	06:11:00	07:34:00	19.11.21	-3.083	15:59:00	-74
221	Null Data	Null Data	Null Data	Koh Mun Nai	Koh Mun Archipelago	Rayong	Thailand	18.11.21	10:28:00	N/A	N/A	N/A	11:28:00	322	06:12:00	04:16:00	19.11.21	-1.208	15:59:00	-29
222	Null Data	Null Data	Null Data	Koh Mun Nai	Koh Mun Archipelago	Rayong	Thailand	18.11.21	12:59:00	N/A	N/A	N/A	13:59:00	322	06:12:00	06:47:00	19.11.21	-1.125	15:59:00	-27
223	Null Data	Null Data	Null Data	Koh Mun Nai	Koh Mun Archipelago	Rayong	Thailand	19.11.21	10:20:00	N/A	N/A	N/A	11:20:00	323	06:13:00	04:07:00	19.11.21	-0.208	15:59:00	-5
224	Null Data	Null Data	Null Data	Hin Yuan	Koh Mun Archipelago	Rayong	Thailand	19.11.21	12:25:00	N/A	N/A	N/A	13:25:00	323	06:13:00	06:12:00	19.11.21	-0.125	15:59:00	-3
225	Null Data	Null Data	Null Data	Hin Yuan	Koh Mun Archipelago	Rayong	Thailand	20.11.21	18:00:00	N/A	N/A	N/A	19:00:00	324	06:13:00	11:47:00	19.11.21	1.083	15:59:00	26
226	Null Data	Null Data	Null Data	Hin Yuan	Koh Mun Archipelago	Rayong	Thailand	20.11.21	19:30:00	N/A	N/A	N/A	20:30:00	324	06:13:00	13:17:00	19.11.21	1.125	15:59:00	27
227	Null Data	Null Data	Null Data	Hin Yuan	Koh Mun Archipelago	Rayong	Thailand	20.11.21	21:00:00	N/A	N/A	N/A	22:00:00	324	06:13:00	14:47:00	19.11.21	1.208	15:59:00	29
228	Null Data	Null Data	Null Data	Hin Yuan	Koh Mun Archipelago	Rayong	Thailand	20.11.21	22:30:00	N/A	N/A	N/A	23:30:00	324	06:13:00	16:17:00	19.11.21	1.25	15:59:00	30
229	Null Data	Null Data	Null Data	Hin Yuan	Koh Mun Archipelago	Rayong	Thailand	21.11.21	00:00:00	N/A	N/A	N/A	01:00:00	325	06:14:00	17:46:00	19.11.21	1.333	15:59:00	32
230	Null Data	Null Data	Null Data	Hin Yuan	Koh Mun Archipelago	Rayong	Thailand	21.11.21	01:30:00	N/A	N/A	N/A	02:30:00	325	06:14:00	19:16:00	19.11.21	1.375	15:59:00	33
231	Null Data	Null Data	Null Data	Hin Yuan	Koh Mun Archipelago	Rayong	Thailand	21.11.21	03:00:00	N/A	N/A	N/A	04:00:00	325	06:14:00	20:46:00	19.11.21	1.458	15:59:00	35
232	Null Data	Null Data	Null Data	Hin Yuan	Koh Mun Archipelago	Rayong	Thailand	21.11.21	04:30:00	N/A	N/A	N/A	05:30:00	325	06:14:00	22:16:00	19.11.21	1.5	15:59:00	36
233	Null Data	Null Data	Null Data	Hin Yuan	Koh Mun Archipelago	Rayong	Thailand	21.11.21	05:30:00	N/A	N/A	N/A	06:30:00	325	06:14:00	23:16:00	19.11.21	1.542	15:59:00	37
234	Null Data	Null Data	Null Data	Hin Yuan	Koh Mun Archipelago	Rayong	Thailand	21.11.21	18:00:00	N/A	N/A	N/A	19:00:00	325	06:14:00	11:46:00	19.11.21	2.083	15:59:00	50
235	Null Data	Null Data	Null Data	Hin Yuan	Koh Mun Archipelago	Rayong	Thailand	21.11.21	19:30:00	N/A	N/A	N/A	20:30:00	325	06:14:00	13:16:00	19.11.21	2.125	15:59:00	51
236	Null Data	Null Data	Null Data	Hin Yuan	Koh Mun Archipelago	Rayong	Thailand	21.11.21	21:00:00	N/A	N/A	N/A	22:00:00	325	06:14:00	14:46:00	19.11.21	2.208	15:59:00	53
237	Null Data	Null Data	Null Data	Hin Yuan	Koh Mun Archipelago	Rayong	Thailand	21.11.21	22:30:00	N/A	N/A	N/A	23:30:00	325	06:14:00	16:16:00	19.11.21	2.25	15:59:00	54
238	Null Data	Null Data	Null Data	Hin Yuan	Koh Mun Archipelago	Rayong	Thailand	22.11.21	00:00:00	N/A	N/A	N/A	01:00:00	326	06:14:00	17:46:00	19.11.21	2.333	15:59:00	56
239	Null Data	Null Data	Null Data	Hin Yuan	Koh Mun Archipelago	Rayong	Thailand	22.11.21	01:30:00	N/A	N/A	N/A	02:30:00	326	06:14:00	19:16:00	19.11.21	2.375	15:59:00	57
240	Null Data	Null Data	Null Data	Hin Yuan	Koh Mun Archipelago	Rayong	Thailand	22.11.21	03:00:00	N/A	N/A	N/A	04:00:00	326	06:14:00	20:46:00	19.11.21	2.458	15:59:00	59
241	Null Data	Null Data	Null Data	Hin Yuan	Koh Mun Archipelago	Rayong	Thailand	22.11.21	04:30:00	N/A	N/A	N/A	05:30:00	326	06:14:00	22:16:00	19.11.21	2.5	15:59:00	60
242	Null Data	Null Data	Null Data	Hin Yuan	Koh Mun Archipelago	Rayong	Thailand	22.11.21	05:30:00	N/A	N/A	N/A	06:30:00	326	06:14:00	23:16:00	19.11.21	2.542	15:59:00	61
243	Null Data	Null Data	Null Data	Koh Mun Klang	Koh Mun Archipelago	Rayong	Thailand	23.11.21	12:03:00	N/A	N/A	N/A	13:03:00	327	06:15:00	05:48:00	19.11.21	3.833	15:59:00	92
244	Null Data	Null Data	Null Data	Hin Yuan	Koh Mun Archipelago	Rayong	Thailand	24.11.21	17:50:00	N/A	N/A	N/A	18:50:00	328	06:15:00	11:35:00	19.11.21	5.042	15:59:00	121
245	Null Data	Null Data	Null Data	Hin Yuan	Koh Mun Archipelago	Rayong	Thailand	24.11.21	19:13:00	N/A	N/A	N/A	20:13:00	328	06:15:00	12:58:00	19.11.21	5.125	15:59:00	123
246	Null Data	Null Data	Null Data	Hin Yuan	Koh Mun Archipelago	Rayong	Thailand	26.11.21	10:10:00	N/A	N/A	N/A	11:10:00	330	06:16:00	03:54:00	19.11.21	6.75	15:59:00	162
247	Null Data	Null Data	Null Data	Koh Mun Nai	Koh Mun Archipelago	Rayong	Thailand	26.11.21	12:58:00	N/A	N/A	N/A	13:58:00	330	06:16:00	06:42:00	19.11.21	6.833	15:59:00	164
248	Null Data	Null Data	Null Data	Koh Mun Klang	Koh Mun Archipelago	Rayong	Thailand	27.11.21	13:55:00	N/A	N/A	N/A	14:55:00	331	06:17:00	07:38:00	19.11.21	7.875	15:59:00	189
249	Null Data	Null Data	Null Data	Hin Dam	Koh Mun Archipelago	Rayong	Thailand	28.11.21	10:34:00	N/A	N/A	N/A	11:34:00	332	06:17:00	04:17:00	19.11.21	8.75	15:59:00	210
250	Null Data	Null Data	Null Data	Koh Mun Nai	Koh Mun Archipelago	Rayong	Thailand	28.11.21	13:24:00	N/A	N/A	N/A	14:24:00	332	06:17:00	07:07:00	19.11.21	8.875	15:59:00	213
251	Null Data	Null Data	Null Data	Koh Mun Nai	Koh Mun Archipelago	Rayong	Thailand	30.11.21	10:26:00	N/A	N/A	N/A	11:26:00	334	06:18:00	04:08:00	19.11.21	10.75	15:59:00	258
252	Null Data	Null Data	Null Data	Koh Mun Nai	Koh Mun Archipelago	Rayong	Thailand	02.12.21	13:05:00	N/A	N/A	N/A	14:05:00	336	06:19:00	06:46:00	19.11.21	12.875	15:59:00	309
253	Null Data	Null Data	Null Data	Koh Mun Nai	Koh Mun Archipelago	Rayong	Thailand	04.12.21	14:32:00	N/A	N/A	N/A	15:32:00	338	06:20:00	08:12:00	19.12.21	-14.875	11:37:00	-357
254	Null Data	Null Data	Null Data	Hin Yuan	Koh Mun Archipelago	Rayong	Thailand	05.12.21	11:41:00	N/A	N/A	N/A	12:41:00	339	06:21:00	05:20:00	19.12.21	-13.958	11:37:00	-335
255	Null Data	Null Data	Null Data	Hin Yuan	Koh Mun Archipelago	Rayong	Thailand	05.12.21	14:25:00	N/A	N/A	N/A	15:25:00	339	06:21:00	08:04:00	19.12.21	-13.875	11:37:00	-333
256	Null Data	Null Data	Null Data	Hin Ploeng	Hin Ploeng	Rayong	Thailand	07.12.21	10:45:00	N/A	N/A	N/A	11:45:00	341	06:22:00	04:23:00	19.12.21	-12	11:37:00	-288
257	Null Data	Null Data	Null Data	Hin Ploeng	Hin Ploeng	Rayong	Thailand	07.12.21	14:55:00	N/A	N/A	N/A	15:55:00	341	06:22:00	08:33:00	19.12.21	-11.833	11:37:00	-284
258	Null Data	Null Data	Null Data	Hin Yuan	Koh Mun Archipelago	Rayong	Thailand	10.12.21	13:09:00	N/A	N/A	N/A	14:09:00	344	06:23:00	06:46:00	19.12.21	-8.917	11:37:00	-214
259	Null Data	Null Data	Null Data	Hin Dam	Koh Mun Archipelago	Rayong	Thailand	11.12.21	11:07:00	N/A	N/A	N/A	12:07:00	345	06:24:00	04:43:00	19.12.21	-8	11:37:00	-192
260	Null Data	Null Data	Null Data	Koh Mun Nok	Koh Mun Archipelago	Rayong	Thailand	11.12.21	12:23:00	N/A	N/A	N/A	13:23:00	345	06:24:00	05:59:00	19.12.21	-7.958	11:37:00	-191
261	Null Data	Null Data	Null Data	Hin Yuan	Koh Mun Archipelago	Rayong	Thailand	17.12.21	15:50:00	N/A	N/A	N/A	16:50:00	351	06:27:00	09:23:00	19.12.21	-1.792	11:37:00	-43
262	Null Data	Null Data	Null Data	Koh Mun Nai	Koh Mun Archipelago	Rayong	Thailand	07.12.22	16:00:00	N/A	N/A	N/A	17:00:00	7	06:36:00	09:24:00	18.01.22	-10.583	06:50:00	-254
263	Null Data	Null Data	Null Data	Koh Mun Nai	Koh Mun Archipelago	Rayong	Thailand	02.02.22	12:19:00	N/A	N/A	N/A	13:19:00	33	06:38:00	05:41:00	16.02.22	-14.458	23:58:00	-347
264	Null Data	Null Data	Null Data	Hin Yuan	Koh Mun Archipelago	Rayong	Thailand	03.02.22	13:56:00	N/A	N/A	N/A	14:56:00	34	06:38:00	07:18:00	16.02.22	-13.417	23:58:00	-322
265	Null Data	Null Data	Null Data	Koh Mun Klang	Koh Mun Archipelago	Rayong	Thailand	05.02.22	09:58:00	N/A	N/A	N/A	10:58:00	36	06:38:00	03:20:00	16.02.22	-11.583	23:58:00	-278
266	Null Data	Null Data	Null Data	Hin Ploeng	Hin Ploeng	Rayong	Thailand	06.02.22	10:28:00	N/A	N/A	N/A	11:28:00	36	06:38:00	03:50:00	16.02.22	-10.542	23:58:00	-253
267	Null Data	Null Data	Null Data	Hin Ploeng	Hin Ploeng	Rayong	Thailand	06.02.22	12:45:00	N/A	N/A	N/A	13:45:00	36	06:38:00	06:07:00	16.02.22	-10.458	23:58:00	-251
268	Null Data	Null Data	Null Data	Hin Yuan	Koh Mun Archipelago	Rayong	Thailand	06.02.22	15:31:00	N/A	N/A	N/A	16:31:00	36	06:38:00	08:53:00	16.02.22	-10.333	23:58:00	-248
269	Null Data	Null Data	Null Data	Hin Yuan	Koh Mun Archipelago	Rayong	Thailand	12.02.22	09:53:00	N/A	N/A	N/A	10:53:00	43	06:36:00	03:17:00	16.02.22	-4.583	23:58:00	-110
270	Null Data	Null Data	Null Data	Koh Mun Nai	Koh Mun Archipelago	Rayong	Thailand	12.02.22	12:25:00	N/A	N/A	N/A	13:25:00	43	06:36:00	05:49:00	16.02.22	-4.458	23:58:00	-107
271	Null Data	Null Data	Null Data	Koh Mun Nai	Koh Mun Archipelago	Rayong	Thailand	16.02.22	15:19:00	N/A	N/A	N/A	16:19:00	47	06:35:00	08:44:00	16.02.22	-0.333	23:58:00	-8
272	Null Data	Null Data	Null Data	Koh Mun Nok	Koh Mun Archipelago	Rayong	Thailand	17.02.22	12:53:00	N/A	N/A	N/A	13:53:00	48	06:34:00	06:19:00	16.02.22	0.5	23:58:00	12
273	Null Data	Null Data	Null Data	Hin Yuan	Koh Mun Archipelago	Rayong	Thailand	18.02.22	06:03:00	N/A	N/A	N/A	07:03:00	49	06:34:00	23:29:00	16.02.22	1.25	23:58:00	30
274	Null Data	Null Data	Null Data	Hin Yuan	Koh Mun Archipelago	Rayong	Thailand	18.02.22	09:15:00	N/A	N/A	N/A	10:15:00	49	06:34:00	02:41:00	16.02.22	1.375	23:58:00	33
275	Null Data	Null Data	Null Data	Hin Yuan	Koh Mun Archipelago	Rayong	Thailand	18.02.22	12:00:00	N/A	N/A	N/A	13:00:00	49	06:34:00	05:26:00	16.02.22	1.5	23:58:00	36
276	Null Data	Null Data	Null Data	Hin Yuan	Koh Mun Archipelago	Rayong	Thailand	19.02.22	06:45:00	N/A	N/A	N/A	07:45:00	50	06:33:00	00:12:00	16.02.22	2.25	23:58:00	54
277	Null Data	Null Data	Null Data	Hin Yuan	Koh Mun Archipelago	Rayong	Thailand	20.02.22	06:30:00	N/A	N/A	N/A	07:30:00	51	06:33:00	23:57:00	16.02.22	3.25	23:58:00	78
278	Null Data	Null Data	Null Data	Hin Yuan	Koh Mun Archipelago	Rayong	Thailand	21.02.22	06:35:00	N/A	N/A	N/A	07:35:00	52	06:32:00	00:03:00	16.02.22	4.25	23:58:00	102
279	Null Data	Null Data	Null Data	Koh Mun Klang	Koh Mun Archipelago	Rayong	Thailand	28.02.22	11:09:00	N/A	N/A	N/A	12:09:00	59	06:29:00	04:40:00	16.02.22	11.458	23:58:00	275
280	Null Data	Null Data	Null Data	Hin Yuan	Koh Mun Archipelago	Rayong	Thailand	01.03.22	11:50:00	N/A	N/A	N/A	12:50:00	60	06:28:00	05:22:00	16.02.22	12.458	23:58:00	299
281	Null Data	Null Data	Null Data	Hin Yuan	Koh Mun Archipelago	Rayong	Thailand	08.13.22	16:45:00	N/A	N/A	N/A	17:45:00	67	06:25:00	10:20:00	18.03.22	-9.875	14:19:00	-237
282	Null Data	Null Data	Null Data	Koh Mun Nai	Koh Mun Archipelago	Rayong	Thailand	10.03,22	14:31:00	N/A	N/A	N/A	15:31:00	69	06:23:00	08:08:00	18.03.22	-7.958	14:19:00	-191
283	Null Data	Null Data	Null Data	Hin Dam	Koh Mun Archipelago	Rayong	Thailand	11.03.22	11:05:00	N/A	N/A	N/A	12:05:00	70	06:23:00	04:42:00	18.03.22	-7.125	14:19:00	-171
284	Null Data	Null Data	Null Data	Hin Krachap	Koh Mun Archipelago	Rayong	Thailand	11.03.22	13:30:00	N/A	N/A	N/A	14:30:00	70	06:23:00	07:07:00	18.03.22	-7	14:19:00	-168
285	Null Data	Null Data	Null Data	Hin Krachap	Koh Mun Archipelago	Rayong	Thailand	12.03.22	11:15:00	N/A	N/A	N/A	12:15:00	71	06:22:00	04:53:00	18.03.22	-6.125	14:19:00	-147
286	Null Data	Null Data	Null Data	Koh Mun Nai	Koh Mun Archipelago	Rayong	Thailand	12.03.22	13:37:00	N/A	N/A	N/A	14:37:00	71	06:22:00	07:15:00	18.03.22	-6	14:19:00	-144
287	Null Data	Null Data	Null Data	Hin Yuan	Koh Mun Archipelago	Rayong	Thailand	17.03.22	11:21:00	N/A	N/A	N/A	12:21:00	76	06:19:00	05:02:00	18.03.22	-1.083	14:19:00	-26
288	Null Data	Null Data	Null Data	Hin Yuan	Koh Mun Archipelago	Rayong	Thailand	17.03.22	14:05:00	N/A	N/A	N/A	15:05:00	76	06:19:00	07:46:00	18.03.22	-1	14:19:00	-24
289	Null Data	Null Data	Null Data	Hin Ploeng	Hin Ploeng	Rayong	Thailand	18.03.22	12:15:00	N/A	N/A	N/A	13:15:00	77	06:18:00	05:57:00	18.03.22	-0.083	14:19:00	-2
290	Null Data	Null Data	Null Data	Hin Yuan	Koh Mun Archipelago	Rayong	Thailand	22.03.22	20:11:00	N/A	N/A	N/A	21:11:00	81	06:16:00	13:55:00	18.03.22	4.208	14:19:00	101	Chironex
291	Null Data	Null Data	Null Data	Hin Yuan	Koh Mun Archipelago	Rayong	Thailand	24.03.22	12:20:00	N/A	N/A	N/A	13:20:00	83	06:14:00	06:06:00	18.03.22	5.917	14:19:00	142
292	Null Data	Null Data	Null Data	Hin Yuan	Koh Mun Archipelago	Rayong	Thailand	24.03.22	14:58:00	N/A	N/A	N/A	15:58:00	83	06:14:00	08:44:00	18.03.22	6	14:19:00	144
293	Null Data	Null Data	Null Data	Koh Mun Nai	Koh Mun Archipelago	Rayong	Thailand	26.03.22	11:06:00	N/A	N/A	N/A	12:06:00	85	06:13:00	04:53:00	18.03.22	7.833	14:19:00	188
294	Null Data	Null Data	Null Data	Koh Mun Nai	Koh Mun Archipelago	Rayong	Thailand	26.03.22	15:35:00	N/A	N/A	N/A	16:35:00	85	06:13:00	09:22:00	18.03.22	8.042	14:19:00	193
295	Null Data	Null Data	Null Data	Koh Mun Nok	Koh Mun Archipelago	Rayong	Thailand	27.03.22	13:23:00	N/A	N/A	N/A	14:23:00	86	06:12:00	07:11:00	18.03.22	8.958	14:19:00	215
296	Null Data	Null Data	Null Data	Hin Yuan	Koh Mun Archipelago	Rayong	Thailand	27.03.22	16:01:00	N/A	N/A	N/A	17:01:00	86	06:12:00	09:49:00	18.03.22	9.042	14:19:00	217
297	Null Data	Null Data	Null Data	Hin Yuan	Koh Mun Archipelago	Rayong	Thailand	01.04.22	12:05:00	N/A	N/A	N/A	13:05:00	91	06:09:00	05:56:00	18.03.22	13.875	14:19:00	333
298	Null Data	Null Data	Null Data	Hin Yuan	Koh Mun Archipelago	Rayong	Thailand	01.04.22	13:24:00	N/A	N/A	N/A	14:24:00	91	06:09:00	07:15:00	18.03.22	13.958	14:19:00	335
299	Null Data	Null Data	Null Data	Hin Yuan	Koh Mun Archipelago	Rayong	Thailand	05.04.22	14:12:00	N/A	N/A	N/A	15:12:00	95	06:07:00	08:05:00	17.04.22	-11.458	01:57:00	-275
300	Null Data	Null Data	Null Data	Koh Mun Nai	Koh Mun Archipelago	Rayong	Thailand	08.04.22	10:40:00	N/A	N/A	N/A	11:40:00	98	06:05:00	04:35:00	17.04.22	-8.625	01:57:00	-207
301	Null Data	Null Data	Null Data	Hin Yuan	Koh Mun Archipelago	Rayong	Thailand	08.04.22	14:06:00	N/A	N/A	N/A	15:06:00	98	06:05:00	08:01:00	17.04.22	-8.458	01:57:00	-203
302	Null Data	Null Data	Null Data	Koh Mun Nai	Koh Mun Archipelago	Rayong	Thailand	09.04.22	12:49:00	N/A	N/A	N/A	13:49:00	99	06:04:00	06:45:00	17.04.22	-7.542	01:57:00	-181
303	Null Data	Null Data	Null Data	Koh Mun Nai	Koh Mun Archipelago	Rayong	Thailand	09.04.22	15:30:00	N/A	N/A	N/A	16:30:00	99	06:04:00	09:26:00	17.04.22	-7.417	01:57:00	-178
304	Null Data	Null Data	Null Data	Koh Mun Nai	Koh Mun Archipelago	Rayong	Thailand	16.04.22	11:44:00	N/A	N/A	N/A	12:44:00	106	06:00:00	05:44:00	17.04.22	-0.583	01:57:00	-14
305	Null Data	Null Data	Null Data	Hin Ploeng	Hin Ploeng	Rayong	Thailand	17.04.22	09:44:00	N/A	N/A	N/A	10:44:00	107	05:59:00	03:45:00	17.04.22	0.292	01:57:00	7
306	Null Data	Null Data	Null Data	Hin Ploeng	Hin Ploeng	Rayong	Thailand	17.04.22	12:17:00	N/A	N/A	N/A	13:17:00	107	05:59:00	06:18:00	17.04.22	0.417	01:57:00	10
307	Null Data	Null Data	Null Data	Hin Yuan	Koh Mun Archipelago	Rayong	Thailand	21.04.22	11:04:00	N/A	N/A	N/A	12:04:00	111	05:57:00	05:07:00	17.04.22	4.375	01:57:00	105
308	Null Data	Null Data	Null Data	Hin Yuan	Koh Mun Archipelago	Rayong	Thailand	26.20.22	11:30:00	N/A	N/A	N/A	12:30:00	116	05:55:00	05:35:00	17.04.22	9.375	01:57:00	225
309	Null Data	Null Data	Null Data	Hin Yuan	Koh Mun Archipelago	Rayong	Thailand	26.04.22	14:12:00	N/A	N/A	N/A	15:12:00	116	05:55:00	08:17:00	17.04.22	9.5	01:57:00	228
310	Null Data	Null Data	Null Data	Hin Yuan	Koh Mun Archipelago	Rayong	Thailand	20.09.22	10:31:00	N/A	N/A	N/A	11:31:00	263	06:02:00	04:29:00	10.09.22	9.708	16:59:00	233
311	Null Data	Null Data	Null Data	Hin Yuan	Koh Mun Archipelago	Rayong	Thailand	20.09.22	12:14:00	N/A	N/A	N/A	13:14:00	263	06:02:00	06:12:00	10.09.22	9.792	16:59:00	235
312	Null Data	Null Data	Null Data	Koh Mun Nai	Koh Mun Archipelago	Rayong	Thailand	23.09.22	11:22:00	N/A	N/A	N/A	12:22:00	266	06:02:00	05:20:00	10.09.22	12.75	16:59:00	306
313	Null Data	Null Data	Null Data	Koh Mun Nai	Koh Mun Archipelago	Rayong	Thailand	02.10.22	11:51:00	N/A	N/A	N/A	12:51:00	275	06:02:00	05:49:00	10.10.22	-7.667	03:56:00	-184
314	Null Data	Null Data	Null Data	Koh Mun Nai	Koh Mun Archipelago	Rayong	Thailand	03.10.22	10:57:00	N/A	N/A	N/A	11:57:00	276	06:02:00	04:55:00	10.10.22	-6.667	03:56:00	-160
315	Null Data	Null Data	Null Data	Koh Mun Nai	Koh Mun Archipelago	Rayong	Thailand	06.10.22	10:56:00	N/A	N/A	N/A	11:56:00	279	06:02:00	04:54:00	10.10.22	-3.708	03:56:00	-89
316	Null Data	Null Data	Null Data	Koh Mun Klang	Koh Mun Archipelago	Rayong	Thailand	06.10.22	14:18:00	N/A	N/A	N/A	15:18:00	279	06:02:00	08:16:00	10.10.22	-3.542	03:56:00	-85
317	Null Data	Null Data	Null Data	Hin Yuan	Koh Mun Archipelago	Rayong	Thailand	09.10.22	11:30:00	N/A	N/A	N/A	12:30:00	282	06:02:00	05:28:00	10.10.22	-0.667	03:56:00	-16
318	Null Data	Null Data	Null Data	Koh Mun Nok	Koh Mun Archipelago	Rayong	Thailand	14.10.22	12:10:00	N/A	N/A	N/A	13:10:00	287	06:03:00	06:07:00	10.10.22	4.333	03:56:00	104
319	Null Data	Null Data	Null Data	Koh Mun Nok	Koh Mun Archipelago	Rayong	Thailand	14.10.22	13:44:00	N/A	N/A	N/A	14:44:00	287	06:03:00	07:41:00	10.10.22	4.375	03:56:00	105
320	Null Data	Null Data	Null Data	Koh Mun Nai	Koh Mun Archipelago	Rayong	Thailand	15.10.22	12:04:00	N/A	N/A	N/A	13:04:00	288	06:03:00	06:01:00	10.10.22	5.333	03:56:00	128
321	Null Data	Null Data	Null Data	Koh Mun Nai	Koh Mun Archipelago	Rayong	Thailand	15.10.22	14:38:00	N/A	N/A	N/A	15:38:00	288	06:03:00	08:35:00	10.10.22	5.417	03:56:00	130
322	Null Data	Null Data	Null Data	Koh Mun Nok	Koh Mun Archipelago	Rayong	Thailand	16.10.22	10:51:00	N/A	N/A	N/A	11:51:00	289	06:03:00	04:48:00	10.10.22	6.25	03:56:00	150
323	Null Data	Null Data	Null Data	Hin Yuan	Koh Mun Archipelago	Rayong	Thailand	16.10.22	10:52:00	N/A	N/A	N/A	11:52:00	289	06:03:00	04:49:00	10.10.22	6.25	03:56:00	150
324	Null Data	Null Data	Null Data	Hin Yuan	Koh Mun Archipelago	Rayong	Thailand	22.10.22	14:35:00	N/A	N/A	N/A	15:35:00	295	06:04:00	08:31:00	10.10.22	12.417	03:56:00	298
325	Null Data	Null Data	Null Data	Hin Krachap	Koh Mun Archipelago	Rayong	Thailand	25.10.22	11:35:00	N/A	N/A	N/A	12:35:00	298	06:04:00	05:31:00	08.11.22	-14.25	18:04:00	-342
326	Null Data	Null Data	Null Data	Hin Yuan	Koh Mun Archipelago	Rayong	Thailand	01.11.22	10:14:00	N/A	N/A	N/A	11:14:00	305	06:06:00	04:08:00	08.11.22	-7.292	18:04:00	-175
327	Null Data	Null Data	Null Data	Hin Yuan	Koh Mun Archipelago	Rayong	Thailand	01.11.22	12:28:00	N/A	N/A	N/A	13:28:00	305	06:06:00	06:22:00	08.11.22	-7.208	18:04:00	-173
328	Null Data	Null Data	Null Data	Hin Yuan	Koh Mun Archipelago	Rayong	Thailand	05.11.22	13:58:00	N/A	N/A	N/A	14:58:00	309	06:07:00	07:51:00	08.11.22	-3.167	18:04:00	-76
329	Null Data	Null Data	Null Data	Koh Mun Nai	Koh Mun Archipelago	Rayong	Thailand	06.11.22	12:12:00	N/A	N/A	N/A	13:12:00	310	06:07:00	06:05:00	08.11.22	-2.208	18:04:00	-53
330	Null Data	Null Data	Null Data	Koh Rin Pinnacle S	Pattaya Islands	Chonburi	Thailand	09.11.22	12:00:00	N/A	N/A	N/A	13:00:00	313	06:08:00	05:52:00	08.11.22	0.708	18:04:00	17
331	Null Data	Null Data	Null Data	Koh Rin Pinnacle N	Pattaya Islands	Chonburi	Thailand	09.11.22	14:48:00	N/A	N/A	N/A	15:48:00	313	06:08:00	08:40:00	08.11.22	0.833	18:04:00	20
332	Null Data	Null Data	Null Data	Hin Ploeng	Hin Ploeng	Rayong	Thailand	10.11.22	09:24:00	N/A	N/A	N/A	10:24:00	314	06:09:00	03:15:00	08.11.22	1.625	18:04:00	39
333	Null Data	Null Data	Null Data	Koh Man Wichai W	Pattaya Islands	Chonburi	Thailand	10.11.22	12:03:00	N/A	N/A	N/A	13:03:00	314	06:09:00	05:54:00	08.11.22	1.708	18:04:00	41
334	Null Data	Null Data	Null Data	Koh Klueng Badan	Pattaya Islands	Chonburi	Thailand	10.11.22	14:32:00	N/A	N/A	N/A	15:32:00	314	06:09:00	08:23:00	08.11.22	1.833	18:04:00	44
335	Null Data	Null Data	Null Data	Hin Ploeng	Hin Ploeng	Rayong	Thailand	12.11.22	12:32:00	N/A	N/A	N/A	13:32:00	316	06:10:00	06:22:00	08.11.22	3.75	18:04:00	90
336	Null Data	Null Data	Null Data	Koh Mun Nok	Koh Mun Archipelago	Rayong	Thailand	12.11.22	15:38:00	N/A	N/A	N/A	16:38:00	316	06:10:00	09:28:00	08.11.22	3.875	18:04:00	93
337	Null Data	Null Data	Null Data	Hin Ploeng	Hin Ploeng	Rayong	Thailand	13.11.22	11:10:00	N/A	N/A	N/A	12:10:00	317	06:10:00	05:00:00	08.11.22	4.708	18:04:00	113
338	Null Data	Null Data	Null Data	Hin Ploeng	Hin Ploeng	Rayong	Thailand	13.11.22	13:52:00	N/A	N/A	N/A	14:52:00	317	06:10:00	07:42:00	08.11.22	4.792	18:04:00	115
339	Null Data	Null Data	Null Data	Koh Mun Nai	Koh Mun Archipelago	Rayong	Thailand	17.11.22	10:58:00	N/A	N/A	N/A	11:58:00	321	06:12:00	04:46:00	08.11.22	8.667	18:04:00	208
340	Null Data	Null Data	Null Data	Koh Mun Nok	Koh Mun Archipelago	Rayong	Thailand	19.11.22	12:27:00	N/A	N/A	N/A	13:27:00	323	06:13:00	06:14:00	08.11.22	10.75	18:04:00	258
341	Null Data	Null Data	Null Data	Hin Yuan	Koh Mun Archipelago	Rayong	Thailand	19.11.22	16:10:00	N/A	N/A	N/A	17:10:00	323	06:13:00	09:57:00	08.11.22	10.917	18:04:00	262
342	Null Data	Null Data	Null Data	Hin Ploeng	Hin Ploeng	Rayong	Thailand	20.11.22	11:30:00	N/A	N/A	N/A	12:30:00	324	06:13:00	05:17:00	08.11.22	11.708	18:04:00	281
343	Null Data	Null Data	Null Data	Hin Ploeng	Hin Ploeng	Rayong	Thailand	20.11.22	14:29:00	N/A	N/A	N/A	15:29:00	324	06:13:00	08:16:00	08.11.22	11.833	18:04:00	284
344	Null Data	Null Data	Null Data	Koh Mun Nai	Koh Mun Archipelago	Rayong	Thailand	22.11.22	13:14:00	N/A	N/A	N/A	14:14:00	326	06:14:00	07:00:00	08.11.22	13.792	18:04:00	331
345	Null Data	Null Data	Null Data	Koh Mun Nai	Koh Mun Archipelago	Rayong	Thailand	24.11.22	09:24:00	N/A	N/A	N/A	10:24:00	328	06:15:00	03:09:00	08.12.22	-14.042	11:10:00	-337
346	Null Data	Null Data	Null Data	Koh Mun Nai	Koh Mun Archipelago	Rayong	Thailand	24.11.22	11:25:00	N/A	N/A	N/A	12:25:00	328	06:15:00	05:10:00	08.12.22	-13.958	11:10:00	-335
347	Null Data	Null Data	Null Data	Koh Mun Nai	Koh Mun Archipelago	Rayong	Thailand	26.11.22	12:10:00	N/A	N/A	N/A	13:10:00	330	06:16:00	05:54:00	08.12.22	-11.958	11:10:00	-287
348	Null Data	Null Data	Null Data	Koh Mun Nai	Koh Mun Archipelago	Rayong	Thailand	26.11.22	15:29:00	N/A	N/A	N/A	16:29:00	330	06:16:00	09:13:00	08.12.22	-11.792	11:10:00	-283
349	Null Data	Null Data	Null Data	Koh Mun Nok	Koh Mun Archipelago	Rayong	Thailand	27.11.22	11:13:00	N/A	N/A	N/A	12:13:00	331	06:16:00	04:57:00	08.12.22	-10.958	11:10:00	-263
350	Null Data	Null Data	Null Data	Koh Mun Nok	Koh Mun Archipelago	Rayong	Thailand	27.11.22	13:36:00	N/A	N/A	N/A	14:36:00	331	06:16:00	07:20:00	08.12.22	-10.875	11:10:00	-261
351	Null Data	Null Data	Null Data	Koh Mun Nok	Koh Mun Archipelago	Rayong	Thailand	04.12.22	11:04:00	N/A	N/A	N/A	12:04:00	338	06:20:00	04:44:00	08.12.22	-4	11:10:00	-96
352	Null Data	Null Data	Null Data	Hin Yuan	Koh Mun Archipelago	Rayong	Thailand	04.12.22	12:31:00	N/A	N/A	N/A	13:31:00	338	06:20:00	06:11:00	08.12.22	-3.917	11:10:00	-94
353	Null Data	Null Data	Null Data	Hin Yuan	Koh Mun Archipelago	Rayong	Thailand	04.12.22	14:05:00	N/A	N/A	N/A	15:05:00	338	06:20:00	07:45:00	08.12.22	-3.875	11:10:00	-93
354	Null Data	Null Data	Null Data	Koh Mun Nok	Koh Mun Archipelago	Rayong	Thailand	07.12.22	12:38:00	N/A	N/A	N/A	13:38:00	341	06:22:00	06:16:00	08.12.22	-0.917	11:10:00	-22
355	Null Data	Null Data	Null Data	Koh Mun Nai	Koh Mun Archipelago	Rayong	Thailand	08.12.22	10:36:00	N/A	N/A	N/A	11:36:00	342	06:22:00	04:14:00	08.12.22	-0.042	11:10:00	-1
356	Null Data	Null Data	Null Data	Hin Yuan	Koh Mun Archipelago	Rayong	Thailand	08.12.22	13:14:00	N/A	N/A	N/A	14:14:00	342	06:22:00	06:52:00	08.12.22	0.083	11:10:00	2
357	Null Data	Null Data	Null Data	Koh Mun Nai	Koh Mun Archipelago	Rayong	Thailand	09.12.22	11:59:00	N/A	N/A	N/A	12:59:00	343	06:23:00	05:36:00	08.12.22	1	11:10:00	24
358	Null Data	Null Data	Null Data	Koh Mun Nai	Koh Mun Archipelago	Rayong	Thailand	09.12.22	14:32:00	N/A	N/A	N/A	15:32:00	343	06:23:00	08:09:00	08.12.22	1.125	11:10:00	27
359	Null Data	Null Data	Null Data	Hin Yuan	Koh Mun Archipelago	Rayong	Thailand	10.12.22	10:15:00	N/A	N/A	N/A	11:15:00	344	06:23:00	03:52:00	08.12.22	1.958	11:10:00	47
360	Null Data	Null Data	Null Data	Hin Yuan	Koh Mun Archipelago	Rayong	Thailand	10.12.22	12:47:00	N/A	N/A	N/A	13:47:00	344	06:23:00	06:24:00	08.12.22	2.042	11:10:00	49
361	Null Data	Null Data	Null Data	Hin Yuan	Koh Mun Archipelago	Rayong	Thailand	11.12.22	12:18:00	N/A	N/A	N/A	13:18:00	345	06:24:00	05:54:00	08.12.22	3.042	11:10:00	73
362	Null Data	Null Data	Null Data	Hin Yuan	Koh Mun Archipelago	Rayong	Thailand	05.01.23	14:10:00	N/A	N/A	N/A	15:10:00	5	06:36:00	07:34:00	07.01.23	-1.667	06:10:00	-40
363	Null Data	Null Data	Null Data	Hin Yuan	Koh Mun Archipelago	Rayong	Thailand	05.01.23	15:47:00	N/A	N/A	N/A	16:47:00	5	06:36:00	09:11:00	07.01.23	-1.583	06:10:00	-38
364	Null Data	Null Data	Null Data	Hin Yuan	Koh Mun Archipelago	Rayong	Thailand	06.01.23	12:07:00	N/A	N/A	N/A	13:07:00	6	06:36:00	05:31:00	07.01.23	-0.75	06:10:00	-18
365	Null Data	Null Data	Null Data	Koh Mun Nok	Koh Mun Archipelago	Rayong	Thailand	07.01.23	10:45:00	N/A	N/A	N/A	11:45:00	7	06:36:00	04:09:00	07.01.23	0.167	06:10:00	4
366	Null Data	Null Data	Null Data	Hin Yuan	Koh Mun Archipelago	Rayong	Thailand	02.02.23	14:10:00	N/A	N/A	N/A	15:10:00	33	06:38:00	07:32:00	06.02.23	-3.458	01:30:00	-83
367	Null Data	Null Data	Null Data	Koh Mun Nai	Koh Mun Archipelago	Rayong	Thailand	03.02.23	11:41:00	N/A	N/A	N/A	12:41:00	34	06:38:00	05:03:00	06.02.23	-2.542	01:30:00	-61
368	Null Data	Null Data	Null Data	Koh Mun Nai	Koh Mun Archipelago	Rayong	Thailand	03.02.23	13:41:00	N/A	N/A	N/A	14:41:00	34	06:38:00	07:03:00	06.02.23	-2.458	01:30:00	-59
369	Null Data	Null Data	Null Data	Hin Krachap	Koh Mun Archipelago	Rayong	Thailand	04.02.23	11:43:00	N/A	N/A	N/A	12:43:00	35	06:38:00	05:05:00	06.02.23	-1.542	01:30:00	-37
370	Null Data	Null Data	Null Data	Hin Krachap	Koh Mun Archipelago	Rayong	Thailand	04.02.23	13:49:00	N/A	N/A	N/A	14:49:00	35	06:38:00	07:11:00	06.02.23	-1.458	01:30:00	-35
371	Null Data	Null Data	Null Data	Hin Yuan	Koh Mun Archipelago	Rayong	Thailand	06.02.23	12:35:00	N/A	N/A	N/A	13:35:00	37	06:38:00	05:57:00	06.02.23	0.458	01:30:00	11
372	Null Data	Null Data	Null Data	Koh Mun Nok	Koh Mun Archipelago	Rayong	Thailand	07.02.23	12:07:00	N/A	N/A	N/A	13:07:00	38	06:37:00	05:30:00	06.02.23	1.417	01:30:00	34
373	Null Data	Null Data	Null Data	Koh Mun Nok	Koh Mun Archipelago	Rayong	Thailand	07.02.23	12:47:00	N/A	N/A	N/A	13:47:00	38	06:37:00	06:10:00	06.02.23	1.458	01:30:00	35
374	Null Data	Null Data	Null Data	Koh Mun Nok	Koh Mun Archipelago	Rayong	Thailand	10.02.23	11:28:00	N/A	N/A	N/A	12:28:00	41	06:37:00	04:51:00	06.02.23	4.375	01:30:00	105
375	Null Data	Null Data	Null Data	Koh Mun Nok	Koh Mun Archipelago	Rayong	Thailand	10.02.23	13:56:00	N/A	N/A	N/A	14:56:00	41	06:37:00	07:19:00	06.02.23	4.5	01:30:00	108
376	Null Data	Null Data	Null Data	Koh Mun Nai	Koh Mun Archipelago	Rayong	Thailand	17.02.23	09:33:00	N/A	N/A	N/A	10:33:00	48	06:34:00	02:59:00	06.02.23	11.333	01:30:00	272
377	Null Data	Null Data	Null Data	Koh Mun Nai	Koh Mun Archipelago	Rayong	Thailand	17.02.23	11:48:00	N/A	N/A	N/A	12:48:00	48	06:34:00	05:14:00	06.02.23	11.417	01:30:00	274
378	Null Data	Null Data	Null Data	Hin Yuan	Koh Mun Archipelago	Rayong	Thailand	18.02.23	12:01:00	N/A	N/A	N/A	13:01:00	49	06:34:00	05:27:00	06.02.23	12.417	01:30:00	298
379	Null Data	Null Data	Null Data	Hin Yuan	Koh Mun Archipelago	Rayong	Thailand	18.02.23	14:03:00	N/A	N/A	N/A	15:03:00	49	06:34:00	07:29:00	06.02.23	12.5	01:30:00	300
380	Null Data	Null Data	Null Data	Koh Mun Nok	Koh Mun Archipelago	Rayong	Thailand	19.02.23	10:40:00	N/A	N/A	N/A	11:40:00	50	06:33:00	04:07:00	06.02.23	13.375	01:30:00	321
381	Null Data	Null Data	Null Data	Koh Mun Nai	Koh Mun Archipelago	Rayong	Thailand	19.02.23	12:47:00	N/A	N/A	N/A	13:47:00	50	06:33:00	06:14:00	06.02.23	13.458	01:30:00	323
382	Null Data	Null Data	Null Data	Hin Ploeng	Hin Ploeng	Rayong	Thailand	23.02.23	12:02:00	N/A	N/A	N/A	13:02:00	54	06:32:00	05:30:00	07.03.23	-12.292	19:42:00	-295
383	Null Data	Null Data	Null Data	Hin Ploeng	Hin Ploeng	Rayong	Thailand	23.02.23	14:00:00	N/A	N/A	N/A	15:00:00	54	06:32:00	07:28:00	07.03.23	-12.208	19:42:00	-293
384	Null Data	Null Data	Null Data	Hin Yuan	Koh Mun Archipelago	Rayong	Thailand	24.02.23	14:28:00	N/A	N/A	N/A	15:28:00	55	06:31:00	07:57:00	07.03.23	-11.208	19:42:00	-269
385	Null Data	Null Data	Null Data	Koh Mun Nai	Koh Mun Archipelago	Rayong	Thailand	25.02.23	12:02:00	N/A	N/A	N/A	13:02:00	56	06:31:00	05:31:00	07.03.23	-10.292	19:42:00	-247
386	Null Data	Null Data	Null Data	Koh Mun Nai	Koh Mun Archipelago	Rayong	Thailand	28.02.23	11:10:00	N/A	N/A	N/A	12:10:00	59	06:29:00	04:41:00	07.03.23	-7.333	19:42:00	-176
387	Null Data	Null Data	Null Data	Koh Mun Nai	Koh Mun Archipelago	Rayong	Thailand	28.02.23	13:34:00	N/A	N/A	N/A	14:34:00	59	06:29:00	07:05:00	07.03.23	-7.25	19:42:00	-174
388	Null Data	Null Data	Null Data	Koh Mun Nai	Koh Mun Archipelago	Rayong	Thailand	03.03.23	12:32:00	N/A	N/A	N/A	13:32:00	62	06:28:00	06:04:00	07.03.23	-4.292	19:42:00	-103
389	Null Data	Null Data	Null Data	Koh Mun Nai	Koh Mun Archipelago	Rayong	Thailand	03.03.23	14:52:00	N/A	N/A	N/A	15:52:00	62	06:28:00	08:24:00	07.03.23	-4.167	19:42:00	-100
390	Null Data	Null Data	Null Data	Koh Mun Nok	Koh Mun Archipelago	Rayong	Thailand	05.03.23	09:58:00	N/A	N/A	N/A	10:58:00	64	06:26:00	03:32:00	07.03.23	-2.375	19:42:00	-57
391	Null Data	Null Data	Null Data	Koh Mun Nok	Koh Mun Archipelago	Rayong	Thailand	05.03.23	12:11:00	N/A	N/A	N/A	13:11:00	64	06:26:00	05:45:00	07.03.23	-2.292	19:42:00	-55
392	Null Data	Null Data	Null Data	Hin Ploeng	Hin Ploeng	Rayong	Thailand	07.03.23	09:47:00	N/A	N/A	N/A	10:47:00	66	06:25:00	03:22:00	07.03.23	-0.375	19:42:00	-9
393	Null Data	Null Data	Null Data	Hin Ploeng	Hin Ploeng	Rayong	Thailand	07.03.23	12:09:00	N/A	N/A	N/A	13:09:00	66	06:25:00	05:44:00	07.03.23	-0.292	19:42:00	-7
394	Null Data	Null Data	Null Data	Hin Yuan	Koh Mun Archipelago	Rayong	Thailand	07.03.23	14:54:00	N/A	N/A	N/A	15:54:00	66	06:25:00	08:29:00	07.03.23	-0.167	19:42:00	-4
395	Null Data	Null Data	Null Data	Koh Mun Nai	Koh Mun Archipelago	Rayong	Thailand	10.03.23	09:12:00	N/A	N/A	N/A	10:12:00	69	06:23:00	02:49:00	07.03.23	2.542	19:42:00	61
396	Null Data	Null Data	Null Data	Hin Yuan	Koh Mun Archipelago	Rayong	Thailand	11.03.23	16:15:00	N/A	N/A	N/A	17:15:00	70	06:23:00	09:52:00	07.03.23	3.833	19:42:00	92
397	Null Data	Null Data	Null Data	Koh Mun Nai	Koh Mun Archipelago	Rayong	Thailand	11.03.23	19:55:00	N/A	N/A	N/A	20:55:00	70	06:23:00	13:32:00	07.03.23	4	19:42:00	96
398	Null Data	Null Data	Null Data	Koh Mun Nai	Koh Mun Archipelago	Rayong	Thailand	12.03.23	16:45:00	N/A	N/A	N/A	17:45:00	71	06:22:00	10:23:00	07.03.23	4.875	19:42:00	117
399	Null Data	Null Data	Null Data	Koh Mun Nai	Koh Mun Archipelago	Rayong	Thailand	12.03.23	20:05:00	N/A	N/A	N/A	21:05:00	71	06:22:00	13:43:00	07.03.23	5	19:42:00	120
400	Null Data	Null Data	Null Data	Koh Mun Nai	Koh Mun Archipelago	Rayong	Thailand	13.03.23	19:50:00	N/A	N/A	N/A	20:50:00	72	06:22:00	13:28:00	07.03.23	6	19:42:00	144
401	Null Data	Null Data	Null Data	Koh Mun Nok	Koh Mun Archipelago	Rayong	Thailand	16.03.23	09:05:00	N/A	N/A	N/A	10:05:00	75	06:20:00	02:45:00	07.03.23	8.542	19:42:00	205
402	Null Data	Null Data	Null Data	Koh Mun Nok	Koh Mun Archipelago	Rayong	Thailand	16.03.23	11:40:00	N/A	N/A	N/A	12:40:00	75	06:20:00	05:20:00	07.03.23	8.625	19:42:00	207
403	Null Data	Null Data	Null Data	Koh Mun Nok	Koh Mun Archipelago	Rayong	Thailand	17.03.23	09:39:00	N/A	N/A	N/A	10:39:00	76	06:19:00	03:20:00	07.03.23	9.542	19:42:00	229
404	Null Data	Null Data	Null Data	Hin Yuan	Koh Mun Archipelago	Rayong	Thailand	21.03.23	09:42:00	N/A	N/A	N/A	10:42:00	80	06:16:00	03:26:00	07.03.23	13.583	19:42:00	326
405	Null Data	Null Data	Null Data	Koh Mun Nai	Koh Mun Archipelago	Rayong	Thailand	21.03.23	11:46:00	N/A	N/A	N/A	12:46:00	80	06:16:00	05:30:00	07.03.23	13.667	19:42:00	328
406	Null Data	Null Data	Null Data	Koh Mun Nai	Koh Mun Archipelago	Rayong	Thailand	29.03.23	11:06:00	N/A	N/A	N/A	12:06:00	88	06:11:00	04:55:00	06.04.23	-8	11:36:00	-192
407	Null Data	Null Data	Null Data	Koh Mun Nai	Koh Mun Archipelago	Rayong	Thailand	29.03.23	12:54:00	N/A	N/A	N/A	13:54:00	88	06:11:00	06:43:00	06.04.23	-7.917	11:36:00	-190
408	Null Data	Null Data	Null Data	Koh Mun Nai	Koh Mun Archipelago	Rayong	Thailand	29.03.23	13:38:00	N/A	N/A	N/A	14:38:00	88	06:11:00	07:27:00	06.04.23	-7.875	11:36:00	-189	2x Cubozoa
409	Null Data	Null Data	Null Data	Hin Yuan	Koh Mun Archipelago	Rayong	Thailand	30.03.23	11:13:00	N/A	N/A	N/A	12:13:00	89	06:11:00	05:02:00	06.04.23	-7	11:36:00	-168
410	Null Data	Null Data	Null Data	Hin Yuan	Koh Mun Archipelago	Rayong	Thailand	30.03.23	13:23:00	N/A	N/A	N/A	14:23:00	89	06:11:00	07:12:00	06.04.23	-6.917	11:36:00	-166
411	Null Data	Null Data	Null Data	Koh Mun Nok	Koh Mun Archipelago	Rayong	Thailand	01.04.23	13:27:00	N/A	N/A	N/A	14:27:00	91	06:09:00	07:18:00	06.04.23	-4.917	11:36:00	-118
412	Null Data	Null Data	Null Data	Hin Ploeng	Hin Ploeng	Rayong	Thailand	04.04.23	10:55:00	N/A	N/A	N/A	11:55:00	94	06:07:00	04:48:00	06.04.23	-2	11:36:00	-48
413	Null Data	Null Data	Null Data	Hin Ploeng	Hin Ploeng	Rayong	Thailand	04.04.23	12:22:00	N/A	N/A	N/A	13:22:00	94	06:07:00	06:15:00	06.04.23	-1.958	11:36:00	-47
414	Null Data	Null Data	Null Data	Hin Ploeng	Hin Ploeng	Rayong	Thailand	04.04.23	14:35:00	N/A	N/A	N/A	15:35:00	94	06:07:00	08:28:00	06.04.23	-1.875	11:36:00	-45
415	Null Data	Null Data	Null Data	Koh Mun Nok	Koh Mun Archipelago	Rayong	Thailand	07.04.23	11:47:00	N/A	N/A	N/A	12:47:00	97	06:05:00	05:42:00	06.04.23	1	11:36:00	24
416	Null Data	Null Data	Null Data	Koh Mun Nai	Koh Mun Archipelago	Rayong	Thailand	07.04.23	13:40:00	N/A	N/A	N/A	14:40:00	97	06:05:00	07:35:00	06.04.23	1.083	11:36:00	26
417	Null Data	Null Data	Null Data	Koh Mun Nai	Koh Mun Archipelago	Rayong	Thailand	07.04.23	14:34:00	N/A	N/A	N/A	15:34:00	97	06:05:00	08:29:00	06.04.23	1.083	11:36:00	26
418	Null Data	Null Data	Null Data	Hin Dam	Koh Mun Archipelago	Rayong	Thailand	08.04.23	11:05:00	N/A	N/A	N/A	12:05:00	98	06:05:00	05:00:00	06.04.23	1.958	11:36:00	47
419	Null Data	Null Data	Null Data	Koh Mun Nai	Koh Mun Archipelago	Rayong	Thailand	10.04.23	19:56:00	N/A	N/A	N/A	20:56:00	100	06:04:00	13:52:00	06.04.23	4.333	11:36:00	104
420	Null Data	Null Data	Null Data	Hin Yuan	Koh Mun Archipelago	Rayong	Thailand	11.04.23	15:07:00	N/A	N/A	N/A	16:07:00	101	06:03:00	09:04:00	06.04.23	5.125	11:36:00	123
421	Null Data	Null Data	Null Data	Koh Mun Nai	Koh Mun Archipelago	Rayong	Thailand	11.04.23	17:12:00	N/A	N/A	N/A	18:12:00	101	06:03:00	11:09:00	06.04.23	5.208	11:36:00	125
422	Null Data	Null Data	Null Data	Koh Mun Nai	Koh Mun Archipelago	Rayong	Thailand	12.04.23	19:48:00	N/A	N/A	N/A	20:48:00	102	06:02:00	13:46:00	06.04.23	6.333	11:36:00	152
423	Null Data	Null Data	Null Data	Koh Mun Nok	Koh Mun Archipelago	Rayong	Thailand	13.04.23	13:59:00	N/A	N/A	N/A	14:59:00	103	06:02:00	07:57:00	06.04.23	7.083	11:36:00	170
424	Null Data	Null Data	Null Data	Koh Mun Nok	Koh Mun Archipelago	Rayong	Thailand	13.04.23	16:13:00	N/A	N/A	N/A	17:13:00	103	06:02:00	10:11:00	06.04.23	7.167	11:36:00	172
425	Null Data	Null Data	Null Data	Koh Mun Nok	Koh Mun Archipelago	Rayong	Thailand	17.04.23	11:43:00	N/A	N/A	N/A	12:43:00	107	06:00:00	05:43:00	06.04.23	11	11:36:00	264
426	Null Data	Null Data	Null Data	Hin Ploeng	Hin Ploeng	Rayong	Thailand	20.04.23	09:36:00	N/A	N/A	N/A	10:36:00	110	05:58:00	03:38:00	06.04.23	13.917	11:36:00	334
427	Null Data	Null Data	Null Data	Hin Ploeng	Hin Ploeng	Rayong	Thailand	20.04.23	11:46:00	N/A	N/A	N/A	12:46:00	110	05:58:00	05:48:00	06.04.23	14	11:36:00	336
428	Null Data	Null Data	Null Data	Hin Ploeng	Hin Ploeng	Rayong	Thailand	22.04.23	11:23:00	N/A	N/A	N/A	12:23:00	112	05:57:00	05:26:00	06.05.23	-13.542	00:36:00	-325
429	Null Data	Null Data	Null Data	Hin Ploeng	Hin Ploeng	Rayong	Thailand	22.04.23	15:06:00	N/A	N/A	N/A	16:06:00	112	05:57:00	09:09:00	06.05.23	-13.375	00:36:00	-321
430	Null Data	Null Data	Null Data	Koh Mun Nok	Koh Mun Archipelago	Rayong	Thailand	23.04.23	10:49:00	N/A	N/A	N/A	11:49:00	113	05:56:00	04:53:00	06.05.23	-12.542	00:36:00	-301
431	Null Data	Null Data	Null Data	Koh Mun Nok	Koh Mun Archipelago	Rayong	Thailand	23.04.23	13:26:00	N/A	N/A	N/A	14:26:00	113	05:56:00	07:30:00	06.05.23	-12.458	00:36:00	-299
432	Null Data	Null Data	Null Data	Hin Yuan	Koh Mun Archipelago	Rayong	Thailand	24.04.23	09:01:00	N/A	N/A	N/A	10:01:00	114	05:56:00	03:05:00	06.05.23	-11.625	00:36:00	-279
433	Null Data	Null Data	Null Data	Koh Mun Nai	Koh Mun Archipelago	Rayong	Thailand	2023-09-11	09:59:00	N/A	N/A	N/A	10:59:00	254	06:02:00	03:57:00	31.08.23	11.042	08:36:00	265
434	Null Data	Null Data	Null Data	Koh Mun Nai	Koh Mun Archipelago	Rayong	Thailand	2023-09-11	11:48:00	N/A	N/A	N/A	12:48:00	254	06:02:00	05:46:00	31.08.23	11.125	08:36:00	267
435	Null Data	Null Data	Null Data	Koh Mun Nai	Koh Mun Archipelago	Rayong	Thailand	2023-09-11	13:44:00	N/A	N/A	N/A	14:44:00	254	06:02:00	07:42:00	31.08.23	11.208	08:36:00	269
436	Null Data	Null Data	Null Data	Hin Yuan	Koh Mun Archipelago	Rayong	Thailand	2023-09-12	09:13:00	N/A	N/A	N/A	10:13:00	255	06:02:00	03:11:00	31.08.23	12	08:36:00	288
437	Null Data	Null Data	Null Data	Hin Yuan	Koh Mun Archipelago	Rayong	Thailand	2023-09-12	11:48:00	N/A	N/A	N/A	12:48:00	255	06:02:00	05:46:00	31.08.23	12.125	08:36:00	291
438	Null Data	Null Data	Null Data	Koh Mun Nok	Koh Mun Archipelago	Rayong	Thailand	2023-09-13	09:19:00	N/A	N/A	N/A	10:19:00	256	06:02:00	03:17:00	31.08.23	13	08:36:00	312
439	Null Data	Null Data	Null Data	Koh Larn Laem Tong	Pattaya Islands	Chonburi	Thailand	2022-10-20	11:23:00	N/A	N/A	N/A	12:23:00	293	06:03:00	05:20:00	10.10.22	10.292	03:56:00	247
440	Null Data	Null Data	Null Data	Koh Krok	Pattaya Islands	Chonburi	Thailand	2022-10-20	13:29:00	N/A	N/A	N/A	14:29:00	293	06:03:00	07:26:00	10.10.22	10.375	03:56:00	249
441	Null Data	Null Data	Null Data	Koh Sak NW	Pattaya Islands	Chonburi	Thailand	2022-10-21	09:14:00	N/A	N/A	N/A	10:14:00	294	06:04:00	03:10:00	10.10.22	11.208	03:56:00	269
442	Null Data	Null Data	Null Data	Koh Sak W Inner	Pattaya Islands	Chonburi	Thailand	2022-10-27	09:00:00	N/A	N/A	N/A	10:00:00	300	06:05:00	02:55:00	08.11.22	-12.375	18:04:00	-297
443	Null Data	Null Data	Null Data	Koh Sak E Inner + Outer	Pattaya Islands	Chonburi	Thailand	2022-10-27	10:34:00	N/A	N/A	N/A	11:34:00	300	06:05:00	04:29:00	08.11.22	-12.292	18:04:00	-295
444	Null Data	Null Data	Null Data	Koh Krok NW	Pattaya Islands	Chonburi	Thailand	2022-10-27	12:50:00	N/A	N/A	N/A	13:50:00	300	06:05:00	06:45:00	08.11.22	-12.208	18:04:00	-293
445	Null Data	Null Data	Null Data	Koh Larn NW	Pattaya Islands	Chonburi	Thailand	2022-10-28	09:18:00	N/A	N/A	N/A	10:18:00	301	06:05:00	03:13:00	08.11.22	-11.333	18:04:00	-272
446	Null Data	Null Data	Null Data	Koh Larn SW	Pattaya Islands	Chonburi	Thailand	2022-10-28	11:02:00	N/A	N/A	N/A	12:02:00	301	06:05:00	04:57:00	08.11.22	-11.292	18:04:00	-271
447	Null Data	Null Data	Null Data	Koh Larn SE	Pattaya Islands	Chonburi	Thailand	2022-10-28	13:19:00	N/A	N/A	N/A	14:19:00	301	06:05:00	07:14:00	08.11.22	-11.167	18:04:00	-268
448	Null Data	Null Data	Null Data	Koh Rin W	Pattaya Islands	Chonburi	Thailand	2022-11-09	11:17:00	N/A	N/A	N/A	12:17:00	313	06:08:00	05:09:00	08.11.22	0.708	18:04:00	17
449	Null Data	Null Data	Null Data	Koh Rin Pinnacle S	Pattaya Islands	Chonburi	Thailand	2022-11-09	11:59:00	N/A	N/A	N/A	12:59:00	313	06:08:00	05:51:00	08.11.22	0.708	18:04:00	17
450	Null Data	Null Data	Null Data	Koh Rin Pinnacle N	Pattaya Islands	Chonburi	Thailand	2022-11-09	14:47:00	N/A	N/A	N/A	15:47:00	313	06:08:00	08:39:00	08.11.22	0.833	18:04:00	20
451	Null Data	Null Data	Null Data	Koh Man Wichai S	Pattaya Islands	Chonburi	Thailand	2022-11-10	09:53:00	N/A	N/A	N/A	10:53:00	314	06:09:00	03:44:00	08.11.22	1.625	18:04:00	39
452	Null Data	Null Data	Null Data	Koh Man Wichai W	Pattaya Islands	Chonburi	Thailand	2022-11-10	12:02:00	N/A	N/A	N/A	13:02:00	314	06:09:00	05:53:00	08.11.22	1.708	18:04:00	41
453	Null Data	Null Data	Null Data	Koh Klueng Badan	Pattaya Islands	Chonburi	Thailand	2022-11-10	14:31:00	N/A	N/A	N/A	15:31:00	314	06:09:00	08:22:00	08.11.22	1.833	18:04:00	44
454	Null Data	Null Data	Null Data	Koh Sak E Outer	Pattaya Islands	Chonburi	Thailand	2022-11-11	10:45:00	N/A	N/A	N/A	11:45:00	315	06:09:00	04:36:00	08.11.22	2.667	18:04:00	64
455	Null Data	Null Data	Null Data	Koh Kram Yai	Koh Kram Yai	Chonburi	Thailand	2022-12-03	13:23:00	N/A	N/A	N/A	14:23:00	337	06:20:00	07:03:00	08.12.22	-4.875	11:10:00	-117
456	Null Data	Null Data	Null Data	Koh Pai E	Pattaya Islands	Chonburi	Thailand	2022-12-04	10:39:00	N/A	N/A	N/A	11:39:00	338	06:20:00	04:19:00	08.12.22	-4	11:10:00	-96
457	Null Data	Null Data	Null Data	Koh Klueng Badan E	Pattaya Islands	Chonburi	Thailand	2022-12-04	14:26:00	N/A	N/A	N/A	15:26:00	338	06:20:00	08:06:00	08.12.22	-3.833	11:10:00	-92
458	Null Data	Null Data	Null Data	Koh Phi	Koh Mak	Trat	Thailand	2023-01-09	10:37:00	N/A	N/A	N/A	11:37:00	9	06:37:00	04:00:00	07.01.23	2.167	06:10:00	52
459	Null Data	Null Data	Null Data	Koh Phi	Koh Mak	Trat	Thailand	2023-01-09	14:30:00	N/A	N/A	N/A	15:30:00	9	06:37:00	07:53:00	07.01.23	2.333	06:10:00	56
460	Null Data	Null Data	Null Data	Koh Rayang Nok	Koh Mak	Trat	Thailand	2023-01-10	09:46:00	N/A	N/A	N/A	10:46:00	10	06:37:00	03:09:00	07.01.23	3.125	06:10:00	75
461	Null Data	Null Data	Null Data	Koh Rayang Nok W	Koh Mak	Trat	Thailand	2023-01-10	11:58:00	N/A	N/A	N/A	12:58:00	10	06:37:00	05:21:00	07.01.23	3.208	06:10:00	77
462	Null Data	Null Data	Null Data	Koh Mak Banana	Koh Mak	Trat	Thailand	2023-01-12	09:28:00	N/A	N/A	N/A	10:28:00	12	06:38:00	02:50:00	07.01.23	5.125	06:10:00	123
463	Null Data	Null Data	Null Data	Koh Mak S	Koh Mak	Trat	Thailand	2023-01-12	11:10:00	N/A	N/A	N/A	12:10:00	12	06:38:00	04:32:00	07.01.23	5.208	06:10:00	125
464	Null Data	Null Data	Null Data	Koh Mak S	Koh Mak	Trat	Thailand	2023-01-12	12:57:00	N/A	N/A	N/A	13:57:00	12	06:38:00	06:19:00	07.01.23	5.25	06:10:00	126
465	Null Data	Null Data	Null Data	Koh Kradat N	Koh Mak	Trat	Thailand	2023-01-13	11:24:00	N/A	N/A	N/A	12:24:00	13	06:38:00	04:46:00	07.01.23	6.208	06:10:00	149
466	Null Data	Null Data	Null Data	Koh Mak W	Koh Mak	Trat	Thailand	2023-01-13	14:40:00	N/A	N/A	N/A	15:40:00	13	06:38:00	08:02:00	07.01.23	6.333	06:10:00	152
467	Null Data	Null Data	Null Data	Koh Mak W	Koh Mak	Trat	Thailand	2023-01-13	16:08:00	N/A	N/A	N/A	17:08:00	13	06:38:00	09:30:00	07.01.23	6.375	06:10:00	153
468	Null Data	Null Data	Null Data	Koh Kham	Koh Mak	Trat	Thailand	2023-01-14	10:28:00	N/A	N/A	N/A	11:28:00	14	06:38:00	03:50:00	07.01.23	7.167	06:10:00	172
469	Null Data	Null Data	Null Data	Koh Kham	Koh Mak	Trat	Thailand	2023-01-14	12:21:00	N/A	N/A	N/A	13:21:00	14	06:38:00	05:43:00	07.01.23	7.25	06:10:00	174
470	Null Data	Null Data	Null Data	Koh Kham Point	Koh Mak	Trat	Thailand	2023-01-14	12:21:00	N/A	N/A	N/A	13:21:00	14	06:38:00	05:43:00	07.01.23	7.25	06:10:00	174
471	Null Data	Null Data	Null Data	Koh Mak NW	Koh Mak	Trat	Thailand	2023-01-14	15:15:00	N/A	N/A	N/A	16:15:00	14	06:38:00	08:37:00	07.01.23	7.375	06:10:00	177
472	Null Data	Null Data	Null Data	Koh Raet	Koh Kood	Trat	Thailand	2023-04-28	09:42:00	N/A	N/A	N/A	10:42:00	118	05:54:00	03:48:00	06.05.23	-7.583	00:36:00	-182
473	Null Data	Null Data	Null Data	Koh Kood NW	Koh Kood	Trat	Thailand	2023-04-28	11:11:00	N/A	N/A	N/A	12:11:00	118	05:54:00	05:17:00	06.05.23	-7.542	00:36:00	-181
474	Null Data	Null Data	Null Data	Koh Kood S	Koh Kood	Trat	Thailand	2023-04-29	08:10:00	N/A	N/A	N/A	09:10:00	119	05:53:00	02:17:00	06.05.23	-6.667	00:36:00	-160
475	Null Data	Null Data	Null Data	Koh Kood SW	Koh Kood	Trat	Thailand	2023-04-29	09:57:00	N/A	N/A	N/A	10:57:00	119	05:53:00	04:04:00	06.05.23	-6.583	00:36:00	-158
476	Null Data	Null Data	Null Data	Koh Kood W	Koh Kood	Trat	Thailand	2023-04-29	10:57:00	N/A	N/A	N/A	11:57:00	119	05:53:00	05:04:00	06.05.23	-6.542	00:36:00	-157
477	Null Data	Null Data	Null Data	Koh Yak Lek	Koh Chang (NP)	Trat	Thailand	2023-12-24	11:34:00	N/A	N/A	N/A	12:34:00	358	06:31:00	05:03:00	27.12.23	-2.833	07:35:00	-68
478	Null Data	Null Data	Null Data	Koh Thien	Koh Chang (NP)	Trat	Thailand	2023-12-24	14:26:00	N/A	N/A	N/A	15:26:00	358	06:31:00	07:55:00	27.12.23	-2.708	07:35:00	-65
479	Null Data	Null Data	Null Data	Hin Raab	Koh Chang	Trat	Thailand	2023-12-25	12:40:00	N/A	N/A	N/A	13:40:00	359	06:31:00	06:09:00	27.12.23	-1.75	07:35:00	-42
480	Null Data	Null Data	Null Data	Blueberry Hill	Koh Chang	Trat	Thailand	2023-12-25	15:11:00	N/A	N/A	N/A	16:11:00	359	06:31:00	08:40:00	27.12.23	-1.667	07:35:00	-40
481	Null Data	Null Data	Null Data	Hin Luk Bat	Koh Chang	Trat	Thailand	2023-12-26	15:54:00	N/A	N/A	N/A	16:54:00	360	06:31:00	09:23:00	27.12.23	-0.625	07:35:00	-15
482	Null Data	Null Data	Null Data	Hin Luk Bat	Koh Chang	Trat	Thailand	2023-12-27	13:27:00	N/A	N/A	N/A	14:27:00	361	06:32:00	06:55:00	27.12.23	0.208	07:35:00	5
483	Null Data	Null Data	Null Data	Hin Luk Bat	Koh Chang	Trat	Thailand	2024-02-23	13:37:00	N/A	N/A	N/A	14:37:00	54	06:32:00	07:05:00	24.02.24	-1.208	19:32:00	-29
484	Null Data	Null Data	Null Data	Koh Klum (NW)	Koh Chang	Trat	Thailand	2024-02-24	09:40:00	N/A	N/A	N/A	10:40:00	55	06:31:00	03:09:00	24.02.24	-0.417	19:32:00	-10
485	Null Data	Null Data	Null Data	Blueberry Hill	Koh Chang	Trat	Thailand	2024-02-24	14:03:00	N/A	N/A	N/A	15:03:00	55	06:31:00	07:32:00	24.02.24	-0.208	19:32:00	-5
486	Null Data	Null Data	Null Data	Koh Yak Lek	Koh Chang (NP)	Trat	Thailand	2024-02-25	10:50:00	N/A	N/A	N/A	11:50:00	56	06:31:00	04:19:00	24.02.24	0.625	19:32:00	15
487	Null Data	Null Data	Null Data	Koh Thien	Koh Chang (NP)	Trat	Thailand	2024-02-25	13:38:00	N/A	N/A	N/A	14:38:00	56	06:31:00	07:07:00	24.02.24	0.75	19:32:00	18
488	Null Data	Null Data	Null Data	Koh Chuang NW	Samaesan Islands	Chonburi	Thailand	2024-04-09	09:13:00	N/A	N/A	N/A	10:14:00	100	06:04:00	03:09:00	25.03.24	-14.792	14:02:00	-355
489	Null Data	Null Data	Null Data	Koh Samaesan SE	Samaesan Islands	Chonburi	Thailand	2024-04-09	11:10:00	N/A	N/A	N/A	12:10:00	100	06:04:00	05:06:00	24.04.24	14.792	06:51:00	355
490	Null Data	Null Data	Null Data	Koh Pla Meuk	Samaesan Islands	Chonburi	Thailand	2024-04-09	13:51:00	N/A	N/A	N/A	14:51:00	100	06:04:00	07:47:00	24.04.24	14.708	06:51:00	353
491	Null Data	Null Data	Null Data	Koh Chan E	Samaesan Islands	Chonburi	Thailand	2024-04-10	09:56:00	N/A	N/A	N/A	10:56:00	101	06:03:00	03:53:00	24.04.24	-13.875	06:51:00	-333
492	Null Data	Null Data	Null Data	Koh Chuang E	Samaesan Islands	Chonburi	Thailand	2024-04-10	13:25:00	N/A	N/A	N/A	14:25:00	101	06:03:00	07:22:00	24.04.24	-13.708	06:51:00	-329
493	Agariciidae	Pavona explanulata	7	Koh Rangka Jeaw	Chumphon Marine Park	Chumphon	Thailand	2003-08-27	11:00:00	N/A	11:00:00	N/A	12:00:00	239	06:02:00	04:58:00	10.09.03	-14.542	23:37:00	-349	Plathong et al. 2003 (as "Pavona sp.")
494	Merulinidae	Platygyra daedalea	Unknown	Koh Mun Nai	Koh Mun Archipelago	Rayong	Thailand	27.02.24	UNKN	N/A	20:48:00	N/A	N/A	58	06:30:00	14:18:00	24.02.24	3.042	19:32:00	73	DMCR Data
495	Merulinidae	Platygyra daedalea	Unknown	Kon Ao	Kon Ao	Rayong	Thailand	30.03.24	UNKN	N/A	20:37:00	N/A	N/A	90	06:10:00	14:27:00	25.03.24	5.292	14:02:00	127	DMCR Data
496	Merulinidae	Platygyra sinensis	Unknown	Koh Mak	Koh Mak	Trat	Thailand	30.03.24	UNKN	N/A	20:42:00	N/A	N/A	90	06:10:00	14:32:00	25.03.24	5.292	14:02:00	127	DMCR Data
497	Merulinidae	Goniastrea pectinata	Unknown	Koh Mak	Koh Mak	Trat	Thailand	30.03.24	UNKN	N/A	21:20:00	N/A	N/A	90	06:10:00	15:10:00	25.03.24	5.292	14:02:00	127	DMCR Data
498	Merulinidae	Favites abdita	Unknown	Koh Mak	Koh Mak	Trat	Thailand	30.03.24	UNKN	N/A	21:30:00	N/A	N/A	90	06:10:00	15:20:00	25.03.24	5.292	14:02:00	127	DMCR Data
499	Merulinidae	Dipsastrea sp.	Unknown	Koh Mak	Koh Mak	Trat	Thailand	30.03.24	UNKN	N/A	21:44:00	N/A	N/A	90	06:10:00	15:34:00	25.03.24	5.333	14:02:00	128	DMCR Data
500	Acroporidae	Acropora sp.	Unknown	Koh Tao	Koh Tao	Surat Thani	Thailand	2017-10-11	UNKN	N/A	20:23:00	N/A	N/A	284	06:02:00	14:21:00	06.10.17	5.792	01:41:00	139	Monchanin et al., 2021
501	Acroporidae	Acropora sp.	Unknown	Koh Tao	Koh Tao	Surat Thani	Thailand	2018-03-07	UNKN	N/A	19:09:00	N/A	N/A	66	06:19:00	12:50:00	02.03.18	5.458	07:52:00	131	Monchanin et al., 2021
502	Acroporidae	Acropora sp.	Unknown	Koh Tao	Koh Tao	Surat Thani	Thailand	2018-04-06	UNKN	N/A	20:20:00	N/A	N/A	96	06:06:00	14:14:00	31.03.18	6.042	19:38:00	145	Monchanin et al., 2021
503	Acroporidae	Acropora sp.	Unknown	Koh Tao	Koh Tao	Surat Thani	Thailand	2019-04-24	UNKN	N/A	20:39:00	N/A	N/A	114	05:56:00	14:43:00	19.04.19	5.083	18:14:00	122	Monchanin et al., 2021
504	Acroporidae	Acropora sp.	Unknown	Koh Tao	Koh Tao	Surat Thani	Thailand	2019-04-25	UNKN	N/A	20:37:00	N/A	N/A	115	05:55:00	14:42:00	19.04.19	6.083	18:14:00	146	Monchanin et al., 2021
505	Merulinidae	Cyphastrea sp.	Unknown	Koh Tao	Koh Tao	Surat Thani	Thailand	2019-03-25	UNKN	N/A	19:40:00	N/A	N/A	84	06:14:00	13:26:00	21.03.19	4.458	08:44:00	107	Monchanin et al., 2021
506	Merulinidae	Cyphastrea sp.	Unknown	Koh Tao	Koh Tao	Surat Thani	Thailand	2019-03-26	UNKN	N/A	19:55:00	N/A	N/A	85	06:13:00	13:42:00	21.03.19	5.458	08:44:00	131	Monchanin et al., 2021
507	Fungiidae	Danafungia scruposa	Unknown	Koh Tao	Koh Tao	Surat Thani	Thailand	2019-03-25	UNKN	N/A	19:01:00	N/A	N/A	84	06:14:00	12:47:00	21.03.19	4.417	08:44:00	106	Monchanin et al., 2021
508	Fungiidae	Danafungia scruposa	Unknown	Koh Tao	Koh Tao	Surat Thani	Thailand	2019-03-26	UNKN	N/A	18.55	N/A	N/A	85	06:13:00	06:59:00	21.03.19	5.417	08:44:00	130	Monchanin et al., 2021
509	Diploastraeidae	Diploastrea heliopora (eggs only)	Unknown	Koh Tao	Koh Tao	Surat Thani	Thailand	2019-04-24	UNKN	N/A	20:21:00	N/A	N/A	114	05:56:00	14:25:00	19.04.19	5.083	18:14:00	122	Monchanin et al., 2021
510	Diploastraeidae	Diploastrea heliopora (sperm only)	Unknown	Koh Tao	Koh Tao	Surat Thani	Thailand	2019-04-24	UNKN	N/A	20:02:00	N/A	N/A	114	05:56:00	14:06:00	19.04.19	5.042	18:14:00	121	Monchanin et al., 2021
511	Diploastraeidae	Diploastrea heliopora	Unknown	Koh Tao	Koh Tao	Surat Thani	Thailand	2016-04-26	UNKN	N/A	21:00:00	N/A	N/A	117	05:54:00	15:06:00	22.04.16	4.333	12:25:00	104	Monchanin et al., 2021
512	Diploastraeidae	Diploastrea heliopora	Unknown	Koh Tao	Koh Tao	Surat Thani	Thailand	2016-04-27	UNKN	N/A	20:50:00	N/A	N/A	118	05:54:00	14:56:00	22.04.16	5.333	12:25:00	128	Monchanin et al., 2021
513	Diploastraeidae	Diploastrea heliopora	Unknown	Koh Tao	Koh Tao	Surat Thani	Thailand	2017-04-15	UNKN	N/A	21:14:00	N/A	N/A	105	06:00:00	15:14:00	11.04.17	4.333	13:09:00	104	Monchanin et al., 2021
514	Diploastraeidae	Diploastrea heliopora	Unknown	Koh Tao	Koh Tao	Surat Thani	Thailand	2018-04-05	UNKN	N/A	20:49:00	N/A	N/A	95	06:07:00	14:42:00	31.03.18	5.042	19:38:00	121	Monchanin et al., 2021
515	Diploastraeidae	Diploastrea heliopora	Unknown	Koh Tao	Koh Tao	Surat Thani	Thailand	2019-03-25	UNKN	N/A	20:33:00	N/A	N/A	84	06:14:00	14:19:00	21.03.19	4.458	08:44:00	107	Monchanin et al., 2021
516	Diploastraeidae	Diploastrea heliopora (sperm only)	Unknown	Koh Tao	Koh Tao	Surat Thani	Thailand	2018-04-06	UNKN	N/A	20:50:00	N/A	N/A	96	06:06:00	14:44:00	31.03.18	6.042	19:38:00	145	Monchanin et al., 2021
517	Merulinidae	Dipsastrea sp.	Unknown	Koh Tao	Koh Tao	Surat Thani	Thailand	2018-04-06	UNKN	N/A	21:01:00	N/A	N/A	96	06:06:00	14:55:00	31.03.18	6.042	19:38:00	145	Monchanin et al., 2021
518	Merulinidae	Dipsastrea sp.	Unknown	Koh Tao	Koh Tao	Surat Thani	Thailand	2019-04-24	UNKN	N/A	21:02:00	N/A	N/A	114	05:56:00	15:06:00	19.04.19	5.083	18:14:00	122	Monchanin et al., 2021
519	Merulinidae	Favites sp.	Unknown	Koh Tao	Koh Tao	Surat Thani	Thailand	2016-04-26	UNKN	N/A	21:00:00	N/A	N/A	117	05:54:00	15:06:00	22.04.16	4.333	12:25:00	104	Monchanin et al., 2021
520	Merulinidae	Favites sp.	Unknown	Koh Tao	Koh Tao	Surat Thani	Thailand	2018-04-06	UNKN	N/A	20:12:00	N/A	N/A	96	06:06:00	14:06:00	31.03.18	6	19:38:00	144	Monchanin et al., 2021
521	Merulinidae	Favites sp.	Unknown	Koh Tao	Koh Tao	Surat Thani	Thailand	2019-04-24	UNKN	N/A	20:59:00	N/A	N/A	114	05:56:00	15:03:00	19.04.19	5.083	18:14:00	122	Monchanin et al., 2021
522	Fungiidae	Fungia fungites	Unknown	Koh Tao	Koh Tao	Surat Thani	Thailand	2019-03-24	UNKN	N/A	19:01:00	N/A	N/A	83	06:15:00	12:46:00	21.03.19	3.417	08:44:00	82	Monchanin et al., 2021
523	Fungiidae	Fungia fungites	Unknown	Koh Tao	Koh Tao	Surat Thani	Thailand	2019-03-25	UNKN	N/A	19:01:00	N/A	N/A	84	06:14:00	12:47:00	21.03.19	4.417	08:44:00	106	Monchanin et al., 2021
524	Fungiidae	Fungia fungites	Unknown	Koh Tao	Koh Tao	Surat Thani	Thailand	2019-03-26	UNKN	N/A	18:55:00	N/A	N/A	85	06:13:00	12:42:00	21.03.19	5.417	08:44:00	130	Monchanin et al., 2021
525	Fungiidae	Misc. Fungiidae spp.	Unknown	Koh Tao	Koh Tao	Surat Thani	Thailand	2016-04-27	UNKN	N/A	18:30:00	N/A	N/A	118	05:54:00	12:36:00	22.04.16	5.25	12:25:00	126	Monchanin et al., 2021
526	Fungiidae	Misc. Fungiidae spp.	Unknown	Koh Tao	Koh Tao	Surat Thani	Thailand	2017-04-15	UNKN	N/A	19:00:00	N/A	N/A	105	06:00:00	13:00:00	11.04.17	4.208	13:09:00	101	Monchanin et al., 2021
527	Fungiidae	Misc. Fungiidae spp.	Unknown	Koh Tao	Koh Tao	Surat Thani	Thailand	2018-03-07	UNKN	N/A	19:15:00	N/A	N/A	66	06:19:00	12:56:00	02.03.18	5.458	07:52:00	131	Monchanin et al., 2021
528	Euphylliidae	Galaxea fascicularis	Unknown	Koh Tao	Koh Tao	Surat Thani	Thailand	2016-04-27	UNKN	N/A	19:00:00	N/A	N/A	118	05:54:00	13:06:00	22.04.16	5.25	12:25:00	126	Monchanin et al., 2021
529	Euphylliidae	Galaxea fascicularis	Unknown	Koh Tao	Koh Tao	Surat Thani	Thailand	2017-04-15	UNKN	N/A	19:25:00	N/A	N/A	105	06:00:00	13:25:00	11.04.17	4.25	13:09:00	102	Monchanin et al., 2021
530	Euphylliidae	Galaxea fascicularis	Unknown	Koh Tao	Koh Tao	Surat Thani	Thailand	2018-04-05	UNKN	N/A	19:00:00	N/A	N/A	95	06:07:00	12:53:00	31.03.18	4.958	19:38:00	119	Monchanin et al., 2021
531	Euphylliidae	Galaxea fascicularis	Unknown	Koh Tao	Koh Tao	Surat Thani	Thailand	2019-03-26	UNKN	N/A	18:55:00	N/A	N/A	85	06:13:00	12:42:00	21.03.19	5.417	08:44:00	130	Monchanin et al., 2021
532	Euphylliidae	Galaxea fascicularis	Unknown	Koh Tao	Koh Tao	Surat Thani	Thailand	2019-04-24	UNKN	N/A	20:48:00	N/A	N/A	114	05:56:00	14:52:00	19.04.19	5.083	18:14:00	122	Monchanin et al., 2021
533	Merulinidae	Goniastrea edwardsi	Unknown	Koh Tao	Koh Tao	Surat Thani	Thailand	2016-04-26	UNKN	N/A	20:00:00	N/A	N/A	117	05:54:00	14:06:00	22.04.16	4.292	12:25:00	103	Monchanin et al., 2021
534	Merulinidae	Goniastrea edwardsi	Unknown	Koh Tao	Koh Tao	Surat Thani	Thailand	2016-04-27	UNKN	N/A	20:10:00	N/A	N/A	118	05:54:00	14:16:00	22.04.16	5.292	12:25:00	127	Monchanin et al., 2021
535	Merulinidae	Goniastrea edwardsi	Unknown	Koh Tao	Koh Tao	Surat Thani	Thailand	2017-04-15	UNKN	N/A	20:05:00	N/A	N/A	105	06:00:00	14:05:00	11.04.17	4.25	13:09:00	102	Monchanin et al., 2021
536	Merulinidae	Goniastrea edwardsi	Unknown	Koh Tao	Koh Tao	Surat Thani	Thailand	2018-04-05	UNKN	N/A	19:50:00	N/A	N/A	95	06:07:00	13:43:00	31.03.18	5	19:38:00	120	Monchanin et al., 2021
537	Merulinidae	Goniastrea edwardsi	Unknown	Koh Tao	Koh Tao	Surat Thani	Thailand	2019-03-26	UNKN	N/A	20:18:00	N/A	N/A	85	06:13:00	14:05:00	21.03.19	5.458	08:44:00	131	Monchanin et al., 2021
538	Merulinidae	Goniastrea edwardsi	Unknown	Koh Tao	Koh Tao	Surat Thani	Thailand	2019-03-26	UNKN	N/A	20:12:00	N/A	N/A	85	06:13:00	13:59:00	21.03.19	5.458	08:44:00	131	Monchanin et al., 2021
539	Merulinidae	Goniastrea edwardsi	Unknown	Koh Tao	Koh Tao	Surat Thani	Thailand	2019-03-25	UNKN	N/A	20:41:00	N/A	N/A	84	06:14:00	14:27:00	21.03.19	4.458	08:44:00	107	Monchanin et al., 2021
540	Merulinidae	Goniastrea sp.	Unknown	Koh Tao	Koh Tao	Surat Thani	Thailand	2019-04-24	UNKN	N/A	19:57:00	N/A	N/A	114	05:56:00	14:01:00	19.04.19	5.042	18:14:00	121	Monchanin et al., 2021
541	Merulinidae	Goniastrea sp.	Unknown	Koh Tao	Koh Tao	Surat Thani	Thailand	2019-04-24	UNKN	N/A	20:12:00	N/A	N/A	114	05:56:00	14:16:00	19.04.19	5.042	18:14:00	121	Monchanin et al., 2021
542	Merulinidae	Goniopora sp.	Unknown	Koh Tao	Koh Tao	Surat Thani	Thailand	2018-04-06	UNKN	N/A	20:30:00	N/A	N/A	96	06:06:00	14:24:00	31.03.18	6	19:38:00	144	Monchanin et al., 2021
543	Lobophylliidae	Lobophyllia sp.	Unknown	Koh Tao	Koh Tao	Surat Thani	Thailand	2016-04-26	UNKN	N/A	18:50:00	N/A	N/A	117	05:54:00	12:56:00	22.04.16	4.25	12:25:00	102	Monchanin et al., 2021
544	Lobophylliidae	Lobophyllia sp.	Unknown	Koh Tao	Koh Tao	Surat Thani	Thailand	2016-04-27	UNKN	N/A	19:10:00	N/A	N/A	118	05:54:00	13:16:00	22.04.16	5.25	12:25:00	126	Monchanin et al., 2021
545	Lobophylliidae	Lobophyllia sp.	Unknown	Koh Tao	Koh Tao	Surat Thani	Thailand	2017-04-15	UNKN	N/A	19:23:00	N/A	N/A	105	06:00:00	13:23:00	11.04.17	4.25	13:09:00	102	Monchanin et al., 2021
546	Lobophylliidae	Lobophyllia sp.	Unknown	Koh Tao	Koh Tao	Surat Thani	Thailand	2018-04-05	UNKN	N/A	18:50:00	N/A	N/A	95	06:07:00	12:43:00	31.03.18	4.958	19:38:00	119	Monchanin et al., 2021
547	Lobophylliidae	Lobophyllia sp.	Unknown	Koh Tao	Koh Tao	Surat Thani	Thailand	2019-03-25	UNKN	N/A	18:52:00	N/A	N/A	84	06:14:00	12:38:00	21.03.19	4.417	08:44:00	106	Monchanin et al., 2021
548	Lobophylliidae	Lobophyllia sp.	Unknown	Koh Tao	Koh Tao	Surat Thani	Thailand	2019-03-24	UNKN	N/A	19:08:00	N/A	N/A	83	06:15:00	12:53:00	21.03.19	3.417	08:44:00	82	Monchanin et al., 2021
549	Lobophylliidae	Lobophyllia sp.	Unknown	Koh Tao	Koh Tao	Surat Thani	Thailand	2019-03-25	UNKN	N/A	18:50:00	N/A	N/A	84	06:14:00	12:36:00	21.03.19	4.417	08:44:00	106	Monchanin et al., 2021
550	Lobophylliidae	Lobophyllia sp.	Unknown	Koh Tao	Koh Tao	Surat Thani	Thailand	2019-03-25	UNKN	N/A	20:26:00	N/A	N/A	84	06:14:00	14:12:00	21.03.19	4.458	08:44:00	107	Monchanin et al., 2021
551	Merulinidae	Merulina ampliata	Unknown	Koh Tao	Koh Tao	Surat Thani	Thailand	2018-04-06	UNKN	N/A	19:57:00	N/A	N/A	96	06:06:00	13:51:00	31.03.18	6	19:38:00	144	Monchanin et al., 2021
552	Merulinidae	Merulina ampliata	Unknown	Koh Tao	Koh Tao	Surat Thani	Thailand	2019-04-25	UNKN	N/A	20:05:00	N/A	N/A	115	05:55:00	14:10:00	19.04.19	6.042	18:14:00	145	Monchanin et al., 2021
553	Merulinidae	Merulina ampliata	Unknown	Koh Tao	Koh Tao	Surat Thani	Thailand	2018-04-05	UNKN	N/A	19:57:00	N/A	N/A	95	06:07:00	13:50:00	31.03.18	5	19:38:00	120	Monchanin et al., 2021
554	Acroporidae	Montipora sp.	Unknown	Koh Tao	Koh Tao	Surat Thani	Thailand	2016-04-25	UNKN	N/A	19:54:00	N/A	N/A	116	05:55:00	13:59:00	22.04.16	3.292	12:25:00	79	Monchanin et al., 2021
555	Acroporidae	Montipora sp.	Unknown	Koh Tao	Koh Tao	Surat Thani	Thailand	2018-04-06	UNKN	N/A	17:57:00	N/A	N/A	96	06:06:00	11:51:00	31.03.18	5.917	19:38:00	142	Monchanin et al., 2021
556	Acroporidae	Montipora sp.	Unknown	Koh Tao	Koh Tao	Surat Thani	Thailand	2019-03-26	UNKN	N/A	19:45:00	N/A	N/A	85	06:13:00	13:32:00	21.03.19	5.458	08:44:00	131	Monchanin et al., 2021
557	Acroporidae	Montipora sp.	Unknown	Koh Tao	Koh Tao	Surat Thani	Thailand	2019-04-24	UNKN	N/A	19:51:00	N/A	N/A	114	05:56:00	13:55:00	19.04.19	5.042	18:14:00	121	Monchanin et al., 2021
558	Merulinidae	Paragoniastrea australensis	Unknown	Koh Tao	Koh Tao	Surat Thani	Thailand	2019-04-24	UNKN	N/A	20:31:00	N/A	N/A	114	05:56:00	14:35:00	19.04.19	5.083	18:14:00	122	Monchanin et al., 2021
559	Agariciidae	Pavona explanulata	Unknown	Sail Rock	Sail Rock	Surat Thani	Thailand	2016-10-14	UNKN	N/A	15:00:00	N/A	N/A	288	06:03:00	08:57:00	16.10.16	-1.833	11:25:00	-44	Monchanin et al., 2021
560	Merulinidae	Platygyra sp.	Unknown	Koh Tao	Koh Tao	Surat Thani	Thailand	2016-04-27	UNKN	N/A	20:40:00	N/A	N/A	118	05:54:00	14:46:00	22.04.16	5.333	12:25:00	128	Monchanin et al., 2021
561	Merulinidae	Platygyra sp.	Unknown	Koh Tao	Koh Tao	Surat Thani	Thailand	2017-04-15	UNKN	N/A	20:40:00	N/A	N/A	105	06:00:00	14:40:00	11.04.17	4.292	13:09:00	103	Monchanin et al., 2021
562	Merulinidae	Platygyra sp.	Unknown	Koh Tao	Koh Tao	Surat Thani	Thailand	2018-04-05	UNKN	N/A	20:50:00	N/A	N/A	95	06:07:00	14:43:00	31.03.18	5.042	19:38:00	121	Monchanin et al., 2021
563	Merulinidae	Platygyra sp.	Unknown	Koh Tao	Koh Tao	Surat Thani	Thailand	2018-04-06	UNKN	N/A	19:53:00	N/A	N/A	96	06:06:00	13:47:00	31.03.18	6	19:38:00	144	Monchanin et al., 2021
564	Merulinidae	Platygyra sp.	Unknown	Koh Tao	Koh Tao	Surat Thani	Thailand	2019-03-25	UNKN	N/A	21:05:00	N/A	N/A	84	06:14:00	14:51:00	21.03.19	4.5	08:44:00	108	Monchanin et al., 2021
565	Merulinidae	Platygyra sp.	Unknown	Koh Tao	Koh Tao	Surat Thani	Thailand	2019-03-25	UNKN	N/A	20:50:00	N/A	N/A	84	06:14:00	14:36:00	21.03.19	4.5	08:44:00	108	Monchanin et al., 2021
566	Merulinidae	Platygyra sp.	Unknown	Koh Tao	Koh Tao	Surat Thani	Thailand	2019-03-26	UNKN	N/A	N/A	N/A	N/A	85	06:13:00	UNKN	21.03.19	UNKN	08:44:00	UNKN	Monchanin et al., 2021
567	Merulinidae	Platygyra sp.	Unknown	Koh Tao	Koh Tao	Surat Thani	Thailand	2019-04-24	UNKN	N/A	20:22:00	N/A	N/A	114	05:56:00	14:26:00	19.04.19	5.083	18:14:00	122	Monchanin et al., 2021
568	Merulinidae	Platygyra sp.	Unknown	Koh Tao	Koh Tao	Surat Thani	Thailand	2019-04-24	UNKN	N/A	20:53:00	N/A	N/A	114	05:56:00	14:57:00	19.04.19	5.083	18:14:00	122	Monchanin et al., 2021
569	Merulinidae	Platygyra sp.	Unknown	Koh Tao	Koh Tao	Surat Thani	Thailand	2019-04-25	UNKN	N/A	20:39:00	N/A	N/A	115	05:55:00	14:44:00	19.04.19	6.083	18:14:00	146	Monchanin et al., 2021
570	Fungiidae	Polyphyllia talpina	Unknown	Koh Tao	Koh Tao	Surat Thani	Thailand	2019-03-25	UNKN	N/A	19:01:00	N/A	N/A	84	06:14:00	12:47:00	21.03.19	4.417	08:44:00	106	Monchanin et al., 2021
571	Poritidae	Porites sp. (sperm only)	Unknown	Koh Tao	Koh Tao	Surat Thani	Thailand	2019-04-24	UNKN	N/A	19:56:00	N/A	N/A	114	05:56:00	14:00:00	19.04.19	5.042	18:14:00	121	Monchanin et al., 2021
572	Poritidae	Porites sp.	Unknown	Koh Tao	Koh Tao	Surat Thani	Thailand	2016-04-27	UNKN	N/A	19:30:00	N/A	N/A	118	05:54:00	13:36:00	22.04.16	5.292	12:25:00	127	Monchanin et al., 2021
573	Poritidae	Porites sp.	Unknown	Koh Tao	Koh Tao	Surat Thani	Thailand	2017-04-15	UNKN	N/A	21:08:00	N/A	N/A	105	06:00:00	15:08:00	11.04.17	4.292	13:09:00	103	Monchanin et al., 2021
574	Poritidae	Porites sp. (eggs only)	Unknown	Koh Tao	Koh Tao	Surat Thani	Thailand	2019-04-24	UNKN	N/A	20:47:00	N/A	N/A	114	05:56:00	14:51:00	19.04.19	5.083	18:14:00	122	Monchanin et al., 2021
575	Poritidae	Porites sp. (eggs only)	Unknown	Koh Tao	Koh Tao	Surat Thani	Thailand	2019-04-25	UNKN	N/A	19:43:00	N/A	N/A	115	05:55:00	13:48:00	19.04.19	6.042	18:14:00	145	Monchanin et al., 2021
576	Poritidae	Porites sp. (sperm only)	Unknown	Koh Tao	Koh Tao	Surat Thani	Thailand	2019-04-25	UNKN	N/A	20:00:00	N/A	N/A	115	05:55:00	14:05:00	19.04.19	6.042	18:14:00	145	Monchanin et al., 2021
577	Poritidae	Porites sp. (sperm only)	4	Sail Rock	Sail Rock	Surat Thani	Thailand	08.04.23	UNKN	N/A	10:53:00	N/A	N/A	98	06:05:00	04:48:00	06.04.23	1.958	11:36:00	47	Community Observation
578	Poritidae	Porites sp. (sperm only)	9	Sail Rock	Sail Rock	Surat Thani	Thailand	09.04.23	UNKN	N/A	10:57:00	N/A	N/A	98	06:04:00	04:53:00	06.04.23	2.958	11:36:00	71	Community Observation
579	Poritidae	Porites sp. (sperm only)	Unknown	Sail Rock	Sail Rock	Surat Thani	Thailand	27.04.23	UNKN	N/A	10:15:00	N/A	N/A	99	05:54:00	04:21:00	06.05.23	-8.583	00:36:00	-206	Community Observation
580	Agariciidae	Pavona chiriquiensis	2	Uva Island	Uva Island	Uva Island	Panama	14.07.95	UNKN	UNKN	18:42:00	18:42:00	UNKN	71	06:16:00	12:26:00	12.07.95	2.5	05:51:00	60	Glynn et al 2000
581	Agariciidae	Pavona varians	1	Uva Island	Uva Island	Uva Island	Panama	13.03.90	UNKN	UNKN	04:40:00	06:30:00	UNKN	72	06:34:00	22:06:00	11.03.90	1.917	06:00:00	46	Glynn et al 2000
582	Agariciidae	Pavona varians	1	Uva Island	Uva Island	Uva Island	Panama	14.03.90	UNKN	UNKN	04:40:00	06:30:00	UNKN	73	06:34:00	22:06:00	11.03.90	2.917	06:00:00	70	Glynn et al 2000
583	Agariciidae	Pavona varians	4	Uva Island	Uva Island	Uva Island	Panama	20.02.92	UNKN	UNKN	04:40:00	06:30:00	UNKN	51	06:43:00	21:57:00	18.02.92	2.042	03:06:00	49	Glynn et al 2000
584	Agariciidae	Pavona varians	2	Uva Island	Uva Island	Uva Island	Panama	21.02.92	UNKN	UNKN	04:40:00	06:30:00	UNKN	52	06:43:00	21:57:00	18.02.92	3.042	03:06:00	73	Glynn et al 2000
585	Agariciidae	Pavona varians	3	Uva Island	Uva Island	Uva Island	Panama	22.02.92	UNKN	UNKN	04:40:00	06:30:00	UNKN	53	06:42:00	21:58:00	18.02.92	4.042	03:06:00	97	Glynn et al 2000
586	Agariciidae	Pavona varians	1	Uva Island	Uva Island	Uva Island	Panama	08.03.93	UNKN	UNKN	04:40:00	06:30:00	UNKN	67	06:36:00	22:04:00	08.03.93	0	04:48:00	0	Glynn et al 2000
587	Agariciidae	Pavona varians	2	Uva Island	Uva Island	Uva Island	Panama	09.03.93	UNKN	UNKN	04:40:00	06:30:00	UNKN	68	06:36:00	22:04:00	08.03.93	0.958	04:48:00	23	Glynn et al 2000
588	Agariciidae	Pavona varians	1	Uva Island	Uva Island	Uva Island	Panama	11.03.93	UNKN	UNKN	04:40:00	06:30:00	UNKN	70	06:35:00	22:05:00	08.03.93	2.958	04:48:00	71	Glynn et al 2000
589	Agariciidae	Pavona varians	2	Uva Island	Uva Island	Uva Island	Panama	29.01.94	UNKN	UNKN	04:40:00	06:30:00	UNKN	29	06:46:00	21:54:00	27.01.94	1.833	08:24:00	44	Glynn et al 2000
590	Agariciidae	Pavona varians	6	Uva Island	Uva Island	Uva Island	Panama	30.01.94	UNKN	UNKN	04:40:00	06:30:00	UNKN	30	06:46:00	21:54:00	27.01.94	2.833	08:24:00	68	Glynn et al 2000
591	Agariciidae	Pavona varians	3	Uva Island	Uva Island	Uva Island	Panama	31.01.94	UNKN	UNKN	04:40:00	06:30:00	UNKN	31	06:46:00	21:54:00	27.01.94	3.833	08:24:00	92	Glynn et al 2000
592	Agariciidae	Pavona varians	6	Uva Island	Uva Island	Uva Island	Panama	25.01.97	UNKN	UNKN	06:30:00	06:30:00	UNKN	25	06:46:00	23:44:00	23.01.97	1.833	10:12:00	44	Glynn et al 2000
593	Agariciidae	Pavona varians	38	Uva Island	Uva Island	Uva Island	Panama	26.01.97	UNKN	UNKN	04:40:00	06:30:00	UNKN	26	06:46:00	21:54:00	23.01.97	2.75	10:12:00	66	Glynn et al 2000
594	Agariciidae	Pavona varians	1	Uva Island	Uva Island	Uva Island	Panama	27.01.97	UNKN	UNKN	05:09:00	06:30:00	UNKN	27	06:46:00	22:23:00	23.01.97	3.75	10:12:00	90	Glynn et al 2000
595	Agariciidae	Pavona varians	9	Uva Island	Uva Island	Uva Island	Panama	24.04.97	UNKN	UNKN	05:53:00	06:30:00	UNKN	114	06:14:00	23:39:00	22.04.97	1.583	15:34:00	38	Glynn et al 2000
596	Agariciidae	Pavona varians	1	Uva Island	Uva Island	Uva Island	Panama	25.04.97	UNKN	UNKN	05:57:00	06:30:00	UNKN	115	06:14:00	23:43:00	22.04.97	2.583	15:34:00	62	Glynn et al 2000
597	Agariciidae	Pavona varians	2	Uva Island	Uva Island	Uva Island	Panama	24.05.97	UNKN	UNKN	04:40:00	06:30:00	UNKN	144	06:08:00	22:32:00	22.05.97	2	04:15:00	48	Glynn et al 2000
598	Agariciidae	Pavona varians	1	Kaneohe Bay	Kaneohe Bay	Hawaii	USA (Hawaii)	21.06.97	UNKN	UNKN	19:05:00	20:15:00	UNKN	172	05:49:00	13:16:00	20.06.97	1.375	09:10:00	33	Maté 1998
599	Agariciidae	Pavona varians	1	Kaneohe Bay	Kaneohe Bay	Hawaii	USA (Hawaii)	22.06.97	UNKN	UNKN	19:05:00	20:15:00	UNKN	173	05:50:00	13:15:00	20.06.97	2.375	09:10:00	57	Maté 1998
600	Agariciidae	Pavona varians	1	Kaneohe Bay	Kaneohe Bay	Hawaii	USA (Hawaii)	23.06.97	UNKN	UNKN	19:05:00	20:15:00	UNKN	174	05:50:00	13:15:00	20.06.97	3.375	09:10:00	81	Maté 1998
601	Agariciidae	Pavona chiriquiensis	19	Uva Island	Uva Island	Uva Island	Panama	26.01.97	UNKN	UNKN	18:42:00	18:42:00	UNKN	26	06:46:00	11:56:00	23.01.97	3.333	10:12:00	80	Glynn et al 2000
602	Agariciidae	Pavona chiriquiensis	1	Uva Island	Uva Island	Uva Island	Panama	27.01.97	UNKN	UNKN	18:42:00	18:42:00	UNKN	27	06:46:00	11:56:00	23.01.97	4.333	10:12:00	104	Glynn et al 2000
603	Agariciidae	Pavona chiriquiensis	1	Uva Island	Uva Island	Uva Island	Panama	31.01.94	UNKN	UNKN	18:42:00	18:42:00	UNKN	25	06:46:00	11:56:00	27.01.94	4.417	08:24:00	106	Glynn et al 2000
604	Agariciidae	Pavona chiriquiensis	1	Uva Island	Uva Island	Uva Island	Panama	24.04.97	UNKN	UNKN	18:41:00	18:41:00	UNKN	114	06:14:00	12:27:00	22.04.97	2.125	15:34:00	51	Glynn et al 2000
605	Agariciidae	Pavona chiriquiensis	4	Uva Island	Uva Island	Uva Island	Panama	25.04.97	UNKN	UNKN	18:46:00	18:46:00	UNKN	115	06:14:00	12:32:00	22.04.97	3.125	15:34:00	75	Glynn et al 2000
606	Agariciidae	Pavona gigantea	12	Galapagos Islands	Galapagos Islands	Galapagos Islands	Ecuador	20.03.92	UNKN	UNKN	15:50:00	16:15:00	UNKN	80	06:05:00	09:45:00	18.03.92	2.125	12:20:00	51	Glynn et al 1996
607	Agariciidae	Pavona gigantea	4	Galapagos Islands	Galapagos Islands	Galapagos Islands	Ecuador	21.03.92	UNKN	UNKN	16:10:00	16:40:00	UNKN	81	06:05:00	10:05:00	18.03.92	3.125	12:20:00	75	Glynn et al 1996
608	Agariciidae	Pavona explanulata	1	Lyudao	Lyudao	Lyudao	Taiwan	31.05.13	UNKN	UNKN	21:30:00	UNKN	UNKN	151	05:09:00	16:21:00	25.05.13	6.375	12:27:00	153	Lin & Nozawa 2017
609	Agariciidae	Pavona clavus	6	Contadora Island	Contadora Island	Contadora Island	Panama	18.08.08	UNKN	UNKN	18:00:00	19:00:00	UNKN	231	06:20:00	11:40:00	16.08.08	2.042	16:18:00	49	Glynn et al 2011
610	Agariciidae	Pavona clavus	7	Contadora Island	Contadora Island	Contadora Island	Panama	16.10.08	UNKN	UNKN	18:04:00	19:00:00	UNKN	290	06:14:00	11:50:00	14.10.08	2.125	15:04:00	51	Glynn et al 2011
611	Agariciidae	Pavona clavus	1	Taboga Island	Taboga Island	Taboga Island	Panama	29.09.07	UNKN	UNKN	UNKN	UNKN	UNKN	272	06:15:00	UNKN	26.09.07	UNKN	14:46:00	UNKN	Glynn et al 2011
612	Agariciidae	Pavona clavus	1	Taboga Island	Taboga Island	Taboga Island	Panama	30.09.07	UNKN	UNKN	UNKN	UNKN	UNKN	273	06:15:00	UNKN	26.09.07	UNKN	14:46:00	UNKN	Glynn et al 2011
613	Agariciidae	Pavona clavus	14	Taboga Island	Taboga Island	Taboga Island	Panama	06.08.09	UNKN	UNKN	UNKN	UNKN	UNKN	218	06:20:00	UNKN	05.08.09	UNKN	19:57:00	UNKN	Glynn et al 2011
614	Agariciidae	Pavona clavus	14	Taboga Island	Taboga Island	Taboga Island	Panama	07.08.09	UNKN	UNKN	UNKN	UNKN	UNKN	219	06:20:00	UNKN	05.08.09	UNKN	19:57:00	UNKN	Glynn et al 2011
615	Agariciidae	Pavona maldivensis	1	Al Fahal Island	Al Fahal Island	Muscat	Oman	23.05.24	17:30:00	UNKN	18:49:00	18:56:00	19:00:00	144	05:20:00	13:29:00	23.05.24	0	18:55:00	0	Garcias-Bonet et al., 2025
616	Agariciidae	Pavona cactus	4	Longdong	Longdong	Longdong	Taiwan	24.08.16	19:00:00	UNKN	20:30:00	20:47:00	23:00:00	237	05:30:00	15:00:00	18.08.16	6.125	17:29:00	147	Chen et al., 2021
617	Agariciidae	Pavona decussata	1	Longdong	Longdong	Longdong	Taiwan	24.08.16	19:00:00	UNKN	20:03:00	20:03:00	23:00:00	237	05:30:00	14:33:00	18.08.16	6.083	17:29:00	146	Chen et al., 2021
618	Agariciidae	Pavona decussata	1	Tatsuki Marine Park	Tatsuki Marine Park	Kochi	Japan	20.08.11	UNKN	UNKN	04:20:00	05:50:00	UNKN	231	05:34:00	22:46:00	14.08.11	6	03:59:00	144	Mezaki et al., 2014
619	Agariciidae	Pavona decussata	1	Tatsuki Marine Park	Tatsuki Marine Park	Kochi	Japan	08.08.12	UNKN	UNKN	04:15:00	06:00:00	UNKN	220	05:27:00	22:48:00	02.08.12	5.625	12:29:00	135	Mezaki et al., 2014
